# Supplementary material for: Does a plant‐eating insect's diet govern the evolution of insecticide resistance? Comparative tests of the pre‐adaptation hypothesis
Source: Evol Appl. 2017 Dec 18;11(5):739–47. doi: 10.1111/eva.12579 (PMC5979754; doi:10.1111/eva.12579)
Supplement: Supplementary file 1 [file EVA-11-739-s001.csv]

sp	host_fam	genus	family	order
Rhizoglyphus_robini	Amaryllidaceae	Rhizoglyphus	Acaridae	Astigmata
Rhizoglyphus_robini	Iridaceae	Rhizoglyphus	Acaridae	Astigmata
Rhizoglyphus_robini	Poaceae	Rhizoglyphus	Acaridae	Astigmata
Apion_occidentale	Asteraceae	Apion	Apionidae	Coleoptera
Cylas_formicarius	Convolvulaceae	Cylas	Brentidae	Coleoptera
Cylas_formicarius	Araceae	Cylas	Brentidae	Coleoptera
Cylas_formicarius	Cuscutaceae	Cylas	Brentidae	Coleoptera
Acalymma_trivittatum	Asteraceae	Acalymma	Chrysomelidae	Coleoptera
Acalymma_trivittatum	Amaranthaceae	Acalymma	Chrysomelidae	Coleoptera
Acalymma_trivittatum	Cucurbitaceae	Acalymma	Chrysomelidae	Coleoptera
Acalymma_trivittatum	Rosaceae	Acalymma	Chrysomelidae	Coleoptera
Acalymma_trivittatum	Malvaceae	Acalymma	Chrysomelidae	Coleoptera
Acalymma_trivittatum	Xanthorrhoeaceae	Acalymma	Chrysomelidae	Coleoptera
Acalymma_trivittatum	Solanaceae	Acalymma	Chrysomelidae	Coleoptera
Acalymma_trivittatum	Fabaceae	Acalymma	Chrysomelidae	Coleoptera
Acalymma_trivittatum	Moraceae	Acalymma	Chrysomelidae	Coleoptera
Acalymma_trivittatum	Asparagaceae	Acalymma	Chrysomelidae	Coleoptera
Acalymma_trivittatum	Poaceae	Acalymma	Chrysomelidae	Coleoptera
Acalymma_vittatum	Malvaceae	Acalymma	Chrysomelidae	Coleoptera
Acalymma_vittatum	Sapindaceae	Acalymma	Chrysomelidae	Coleoptera
Acalymma_vittatum	Amaryllidaceae	Acalymma	Chrysomelidae	Coleoptera
Acalymma_vittatum	Amaranthaceae	Acalymma	Chrysomelidae	Coleoptera
Acalymma_vittatum	Asteraceae	Acalymma	Chrysomelidae	Coleoptera
Acalymma_vittatum	Rosaceae	Acalymma	Chrysomelidae	Coleoptera
Acalymma_vittatum	Fabaceae	Acalymma	Chrysomelidae	Coleoptera
Acalymma_vittatum	Brassicaceae	Acalymma	Chrysomelidae	Coleoptera
Acalymma_vittatum	Asparagaceae	Acalymma	Chrysomelidae	Coleoptera
Acalymma_vittatum	Solanaceae	Acalymma	Chrysomelidae	Coleoptera
Acalymma_vittatum	Apiaceae	Acalymma	Chrysomelidae	Coleoptera
Acalymma_vittatum	Cucurbitaceae	Acalymma	Chrysomelidae	Coleoptera
Acalymma_vittatum	Rutaceae	Acalymma	Chrysomelidae	Coleoptera
Acalymma_vittatum	Cornaceae	Acalymma	Chrysomelidae	Coleoptera
Acalymma_vittatum	Orchidaceae	Acalymma	Chrysomelidae	Coleoptera
Acalymma_vittatum	Poaceae	Acalymma	Chrysomelidae	Coleoptera
Acalymma_vittatum	Ranunculaceae	Acalymma	Chrysomelidae	Coleoptera
Acalymma_vittatum	Geraniaceae	Acalymma	Chrysomelidae	Coleoptera
Acalymma_vittatum	Hydrangeaceae	Acalymma	Chrysomelidae	Coleoptera
Acalymma_vittatum	Boraginaceae	Acalymma	Chrysomelidae	Coleoptera
Acalymma_vittatum	Oleaceae	Acalymma	Chrysomelidae	Coleoptera
Acalymma_vittatum	Lauraceae	Acalymma	Chrysomelidae	Coleoptera
Acalymma_vittatum	Musaceae	Acalymma	Chrysomelidae	Coleoptera
Acalymma_vittatum	Phytolaccaceae	Acalymma	Chrysomelidae	Coleoptera
Acalymma_vittatum	Fagaceae	Acalymma	Chrysomelidae	Coleoptera
Acalymma_vittatum	Polygonaceae	Acalymma	Chrysomelidae	Coleoptera
Acalymma_vittatum	Salicaceae	Acalymma	Chrysomelidae	Coleoptera
Acalymma_vittatum	Sarraceniaceae	Acalymma	Chrysomelidae	Coleoptera
Acalymma_vittatum	Ulmaceae	Acalymma	Chrysomelidae	Coleoptera
Acalymma_vittatum	Urticaceae	Acalymma	Chrysomelidae	Coleoptera
Acalymma_vittatum	Adoxaceae	Acalymma	Chrysomelidae	Coleoptera
Acanthoscelides_obtectus	Fabaceae	Acanthoscelides	Chrysomelidae	Coleoptera
Acanthoscelides_obtectus	Poaceae	Acanthoscelides	Chrysomelidae	Coleoptera
Agroiconota_bivittata	Poaceae	Agroiconota	Chrysomelidae	Coleoptera
Agroiconota_bivittata	Convolvulaceae	Agroiconota	Chrysomelidae	Coleoptera
Agroiconota_bivittata	Asteraceae	Agroiconota	Chrysomelidae	Coleoptera
Agroiconota_bivittata	Solanaceae	Agroiconota	Chrysomelidae	Coleoptera
Agroiconota_bivittata	Rosaceae	Agroiconota	Chrysomelidae	Coleoptera
Agroiconota_bivittata	Fabaceae	Agroiconota	Chrysomelidae	Coleoptera
Agroiconota_bivittata	Brassicaceae	Agroiconota	Chrysomelidae	Coleoptera
Agroiconota_bivittata	Scrophulariaceae	Agroiconota	Chrysomelidae	Coleoptera
Altica_chalybea	Betulaceae	Altica	Chrysomelidae	Coleoptera
Altica_chalybea	Malvaceae	Altica	Chrysomelidae	Coleoptera
Altica_chalybea	Apocynaceae	Altica	Chrysomelidae	Coleoptera
Altica_chalybea	Fabaceae	Altica	Chrysomelidae	Coleoptera
Altica_chalybea	Rutaceae	Altica	Chrysomelidae	Coleoptera
Altica_chalybea	Rosaceae	Altica	Chrysomelidae	Coleoptera
Altica_chalybea	Fagaceae	Altica	Chrysomelidae	Coleoptera
Altica_chalybea	Caprifoliaceae	Altica	Chrysomelidae	Coleoptera
Altica_chalybea	Myricaceae	Altica	Chrysomelidae	Coleoptera
Altica_chalybea	Onagraceae	Altica	Chrysomelidae	Coleoptera
Altica_chalybea	Vitaceae	Altica	Chrysomelidae	Coleoptera
Altica_chalybea	Salicaceae	Altica	Chrysomelidae	Coleoptera
Altica_chalybea	Solanaceae	Altica	Chrysomelidae	Coleoptera
Altica_chalybea	Bromeliaceae	Altica	Chrysomelidae	Coleoptera
Altica_chalybea	Anacardiaceae	Altica	Chrysomelidae	Coleoptera
Altica_chalybea	Ulmaceae	Altica	Chrysomelidae	Coleoptera
Altica_litigata	Apocynaceae	Altica	Chrysomelidae	Coleoptera
Altica_litigata	Brassicaceae	Altica	Chrysomelidae	Coleoptera
Altica_litigata	Convolvulaceae	Altica	Chrysomelidae	Coleoptera
Altica_litigata	Rutaceae	Altica	Chrysomelidae	Coleoptera
Altica_litigata	Fabaceae	Altica	Chrysomelidae	Coleoptera
Altica_litigata	Lythraceae	Altica	Chrysomelidae	Coleoptera
Altica_litigata	Rosaceae	Altica	Chrysomelidae	Coleoptera
Altica_litigata	Frankeniaceae	Altica	Chrysomelidae	Coleoptera
Altica_litigata	Onagraceae	Altica	Chrysomelidae	Coleoptera
Altica_litigata	Malvaceae	Altica	Chrysomelidae	Coleoptera
Altica_litigata	Asteraceae	Altica	Chrysomelidae	Coleoptera
Altica_litigata	Solanaceae	Altica	Chrysomelidae	Coleoptera
Altica_litigata	Polygonaceae	Altica	Chrysomelidae	Coleoptera
Altica_litigata	Poaceae	Altica	Chrysomelidae	Coleoptera
Bromius_obscurus	Pinaceae	Bromius	Chrysomelidae	Coleoptera
Bromius_obscurus	Betulaceae	Bromius	Chrysomelidae	Coleoptera
Bromius_obscurus	Vitaceae	Bromius	Chrysomelidae	Coleoptera
Bromius_obscurus	Onagraceae	Bromius	Chrysomelidae	Coleoptera
Bromius_obscurus	Cornaceae	Bromius	Chrysomelidae	Coleoptera
Bromius_obscurus	Saxifragaceae	Bromius	Chrysomelidae	Coleoptera
Bromius_obscurus	Rosaceae	Bromius	Chrysomelidae	Coleoptera
Bromius_obscurus	Salicaceae	Bromius	Chrysomelidae	Coleoptera
Bromius_obscurus	Solanaceae	Bromius	Chrysomelidae	Coleoptera
Bromius_obscurus	Fabaceae	Bromius	Chrysomelidae	Coleoptera
Callosobruchus_chinensis	Fabaceae	Callosobruchus	Chrysomelidae	Coleoptera
Callosobruchus_chinensis	Poaceae	Callosobruchus	Chrysomelidae	Coleoptera
Callosobruchus_maculatus	Fabaceae	Callosobruchus	Chrysomelidae	Coleoptera
Cerotoma_trifurcata	Asteraceae	Cerotoma	Chrysomelidae	Coleoptera
Cerotoma_trifurcata	Fabaceae	Cerotoma	Chrysomelidae	Coleoptera
Cerotoma_trifurcata	Poaceae	Cerotoma	Chrysomelidae	Coleoptera
Cerotoma_trifurcata	Solanaceae	Cerotoma	Chrysomelidae	Coleoptera
Cerotoma_trifurcata	Amaranthaceae	Cerotoma	Chrysomelidae	Coleoptera
Cerotoma_trifurcata	Cucurbitaceae	Cerotoma	Chrysomelidae	Coleoptera
Cerotoma_trifurcata	Apiaceae	Cerotoma	Chrysomelidae	Coleoptera
Cerotoma_trifurcata	Celastraceae	Cerotoma	Chrysomelidae	Coleoptera
Cerotoma_trifurcata	Malvaceae	Cerotoma	Chrysomelidae	Coleoptera
Cerotoma_trifurcata	Convolvulaceae	Cerotoma	Chrysomelidae	Coleoptera
Cerotoma_trifurcata	Urticaceae	Cerotoma	Chrysomelidae	Coleoptera
Cerotoma_trifurcata	Pinaceae	Cerotoma	Chrysomelidae	Coleoptera
Cerotoma_trifurcata	Salicaceae	Cerotoma	Chrysomelidae	Coleoptera
Cerotoma_trifurcata	Sarraceniaceae	Cerotoma	Chrysomelidae	Coleoptera
Cerotoma_trifurcata	Bromeliaceae	Cerotoma	Chrysomelidae	Coleoptera
Chaetocnema_confinis	Malvaceae	Chaetocnema	Chrysomelidae	Coleoptera
Chaetocnema_confinis	Sapindaceae	Chaetocnema	Chrysomelidae	Coleoptera
Chaetocnema_confinis	Amaranthaceae	Chaetocnema	Chrysomelidae	Coleoptera
Chaetocnema_confinis	Poaceae	Chaetocnema	Chrysomelidae	Coleoptera
Chaetocnema_confinis	Asteraceae	Chaetocnema	Chrysomelidae	Coleoptera
Chaetocnema_confinis	Apocynaceae	Chaetocnema	Chrysomelidae	Coleoptera
Chaetocnema_confinis	Brassicaceae	Chaetocnema	Chrysomelidae	Coleoptera
Chaetocnema_confinis	Convolvulaceae	Chaetocnema	Chrysomelidae	Coleoptera
Chaetocnema_confinis	Bignoniaceae	Chaetocnema	Chrysomelidae	Coleoptera
Chaetocnema_confinis	Fabaceae	Chaetocnema	Chrysomelidae	Coleoptera
Chaetocnema_confinis	Cornaceae	Chaetocnema	Chrysomelidae	Coleoptera
Chaetocnema_confinis	Cucurbitaceae	Chaetocnema	Chrysomelidae	Coleoptera
Chaetocnema_confinis	Polygonaceae	Chaetocnema	Chrysomelidae	Coleoptera
Chaetocnema_confinis	Rosaceae	Chaetocnema	Chrysomelidae	Coleoptera
Chaetocnema_confinis	Oleaceae	Chaetocnema	Chrysomelidae	Coleoptera
Chaetocnema_confinis	Onagraceae	Chaetocnema	Chrysomelidae	Coleoptera
Chaetocnema_confinis	Juglandaceae	Chaetocnema	Chrysomelidae	Coleoptera
Chaetocnema_confinis	Solanaceae	Chaetocnema	Chrysomelidae	Coleoptera
Chaetocnema_confinis	Primulaceae	Chaetocnema	Chrysomelidae	Coleoptera
Chaetocnema_confinis	Phytolaccaceae	Chaetocnema	Chrysomelidae	Coleoptera
Chaetocnema_confinis	Fagaceae	Chaetocnema	Chrysomelidae	Coleoptera
Chaetocnema_confinis	Salicaceae	Chaetocnema	Chrysomelidae	Coleoptera
Chaetocnema_confinis	Adoxaceae	Chaetocnema	Chrysomelidae	Coleoptera
Chaetocnema_confinis	Vitaceae	Chaetocnema	Chrysomelidae	Coleoptera
Chaetocnema_denticulata	Poaceae	Chaetocnema	Chrysomelidae	Coleoptera
Chaetocnema_denticulata	Amaranthaceae	Chaetocnema	Chrysomelidae	Coleoptera
Chaetocnema_denticulata	Brassicaceae	Chaetocnema	Chrysomelidae	Coleoptera
Chaetocnema_denticulata	Cannabaceae	Chaetocnema	Chrysomelidae	Coleoptera
Chaetocnema_denticulata	Solanaceae	Chaetocnema	Chrysomelidae	Coleoptera
Chaetocnema_denticulata	Asteraceae	Chaetocnema	Chrysomelidae	Coleoptera
Chaetocnema_denticulata	Cucurbitaceae	Chaetocnema	Chrysomelidae	Coleoptera
Chaetocnema_denticulata	Cyperaceae	Chaetocnema	Chrysomelidae	Coleoptera
Chaetocnema_denticulata	Rosaceae	Chaetocnema	Chrysomelidae	Coleoptera
Chaetocnema_denticulata	Fabaceae	Chaetocnema	Chrysomelidae	Coleoptera
Chaetocnema_denticulata	Convolvulaceae	Chaetocnema	Chrysomelidae	Coleoptera
Chaetocnema_denticulata	Lamiaceae	Chaetocnema	Chrysomelidae	Coleoptera
Chaetocnema_denticulata	Onagraceae	Chaetocnema	Chrysomelidae	Coleoptera
Chaetocnema_denticulata	Fagaceae	Chaetocnema	Chrysomelidae	Coleoptera
Chaetocnema_denticulata	Euphorbiaceae	Chaetocnema	Chrysomelidae	Coleoptera
Chaetocnema_ectypa	Fabaceae	Chaetocnema	Chrysomelidae	Coleoptera
Chaetocnema_ectypa	Poaceae	Chaetocnema	Chrysomelidae	Coleoptera
Chaetocnema_ectypa	Asteraceae	Chaetocnema	Chrysomelidae	Coleoptera
Chaetocnema_ectypa	Amaranthaceae	Chaetocnema	Chrysomelidae	Coleoptera
Chaetocnema_ectypa	Brassicaceae	Chaetocnema	Chrysomelidae	Coleoptera
Chaetocnema_ectypa	Solanaceae	Chaetocnema	Chrysomelidae	Coleoptera
Chaetocnema_ectypa	Cucurbitaceae	Chaetocnema	Chrysomelidae	Coleoptera
Chaetocnema_ectypa	Apiaceae	Chaetocnema	Chrysomelidae	Coleoptera
Chaetocnema_ectypa	Euphorbiaceae	Chaetocnema	Chrysomelidae	Coleoptera
Chaetocnema_ectypa	Malvaceae	Chaetocnema	Chrysomelidae	Coleoptera
Chaetocnema_ectypa	Convolvulaceae	Chaetocnema	Chrysomelidae	Coleoptera
Chaetocnema_ectypa	Linaceae	Chaetocnema	Chrysomelidae	Coleoptera
Chaetocnema_ectypa	Lauraceae	Chaetocnema	Chrysomelidae	Coleoptera
Chaetocnema_ectypa	Pinaceae	Chaetocnema	Chrysomelidae	Coleoptera
Chaetocnema_ectypa	Salicaceae	Chaetocnema	Chrysomelidae	Coleoptera
Chaetocnema_ectypa	Tamaricaceae	Chaetocnema	Chrysomelidae	Coleoptera
Chaetocnema_pulicaria	Poaceae	Chaetocnema	Chrysomelidae	Coleoptera
Chaetocnema_pulicaria	Amaranthaceae	Chaetocnema	Chrysomelidae	Coleoptera
Chaetocnema_pulicaria	Asteraceae	Chaetocnema	Chrysomelidae	Coleoptera
Chaetocnema_pulicaria	Brassicaceae	Chaetocnema	Chrysomelidae	Coleoptera
Chaetocnema_pulicaria	Cannabaceae	Chaetocnema	Chrysomelidae	Coleoptera
Chaetocnema_pulicaria	Convolvulaceae	Chaetocnema	Chrysomelidae	Coleoptera
Chaetocnema_pulicaria	Euphorbiaceae	Chaetocnema	Chrysomelidae	Coleoptera
Chaetocnema_pulicaria	Cucurbitaceae	Chaetocnema	Chrysomelidae	Coleoptera
Chaetocnema_pulicaria	Cyperaceae	Chaetocnema	Chrysomelidae	Coleoptera
Chaetocnema_pulicaria	Rosaceae	Chaetocnema	Chrysomelidae	Coleoptera
Chaetocnema_pulicaria	Fabaceae	Chaetocnema	Chrysomelidae	Coleoptera
Chaetocnema_pulicaria	Malvaceae	Chaetocnema	Chrysomelidae	Coleoptera
Chaetocnema_pulicaria	Juncaceae	Chaetocnema	Chrysomelidae	Coleoptera
Chaetocnema_pulicaria	Solanaceae	Chaetocnema	Chrysomelidae	Coleoptera
Chaetocnema_pulicaria	Pinaceae	Chaetocnema	Chrysomelidae	Coleoptera
Chaetocnema_pulicaria	Polygonaceae	Chaetocnema	Chrysomelidae	Coleoptera
Chaetocnema_pulicaria	Fagaceae	Chaetocnema	Chrysomelidae	Coleoptera
Chaetocnema_pulicaria	Vitaceae	Chaetocnema	Chrysomelidae	Coleoptera
Charidotella_bicolor	Convolvulaceae	Charidotella	Chrysomelidae	Coleoptera
Chelymorpha_cassidea	Poaceae	Chelymorpha	Chrysomelidae	Coleoptera
Chelymorpha_cassidea	Apocynaceae	Chelymorpha	Chrysomelidae	Coleoptera
Chelymorpha_cassidea	Euphorbiaceae	Chelymorpha	Chrysomelidae	Coleoptera
Chelymorpha_cassidea	Brassicaceae	Chelymorpha	Chrysomelidae	Coleoptera
Chelymorpha_cassidea	Convolvulaceae	Chelymorpha	Chrysomelidae	Coleoptera
Chelymorpha_cassidea	Cucurbitaceae	Chelymorpha	Chrysomelidae	Coleoptera
Chelymorpha_cassidea	Solanaceae	Chelymorpha	Chrysomelidae	Coleoptera
Chelymorpha_cassidea	Dioscoreaceae	Chelymorpha	Chrysomelidae	Coleoptera
Chelymorpha_cassidea	Rosaceae	Chelymorpha	Chrysomelidae	Coleoptera
Chelymorpha_cassidea	Asteraceae	Chelymorpha	Chrysomelidae	Coleoptera
Chelymorpha_cassidea	Fabaceae	Chelymorpha	Chrysomelidae	Coleoptera
Chelymorpha_cassidea	Liliaceae	Chelymorpha	Chrysomelidae	Coleoptera
Chelymorpha_cassidea	Plantaginaceae	Chelymorpha	Chrysomelidae	Coleoptera
Chelymorpha_cassidea	Portulacaceae	Chelymorpha	Chrysomelidae	Coleoptera
Chelymorpha_cassidea	Ranunculaceae	Chelymorpha	Chrysomelidae	Coleoptera
Chelymorpha_cassidea	Bromeliaceae	Chelymorpha	Chrysomelidae	Coleoptera
Chelymorpha_cassidea	Urticaceae	Chelymorpha	Chrysomelidae	Coleoptera
Chelymorpha_cassidea	Vitaceae	Chelymorpha	Chrysomelidae	Coleoptera
Chrysomela_interrupta	Betulaceae	Chrysomela	Chrysomelidae	Coleoptera
Chrysomela_interrupta	Fabaceae	Chrysomela	Chrysomelidae	Coleoptera
Chrysomela_interrupta	Salicaceae	Chrysomela	Chrysomelidae	Coleoptera
Chrysomela_interrupta	Tamaricaceae	Chrysomela	Chrysomelidae	Coleoptera
Chrysomela_interrupta	Poaceae	Chrysomela	Chrysomelidae	Coleoptera
Chrysomela_scripta	Pinaceae	Chrysomela	Chrysomelidae	Coleoptera
Chrysomela_scripta	Sapindaceae	Chrysomela	Chrysomelidae	Coleoptera
Chrysomela_scripta	Betulaceae	Chrysomela	Chrysomelidae	Coleoptera
Chrysomela_scripta	Asteraceae	Chrysomela	Chrysomelidae	Coleoptera
Chrysomela_scripta	Salicaceae	Chrysomela	Chrysomelidae	Coleoptera
Chrysomela_scripta	Fabaceae	Chrysomela	Chrysomelidae	Coleoptera
Chrysomela_scripta	Rosaceae	Chrysomela	Chrysomelidae	Coleoptera
Chrysomela_scripta	Adoxaceae	Chrysomela	Chrysomelidae	Coleoptera
Chrysomela_scripta	Poaceae	Chrysomela	Chrysomelidae	Coleoptera
Chrysomela_scripta	Ulmaceae	Chrysomela	Chrysomelidae	Coleoptera
Colaspis_brunnea	Malvaceae	Colaspis	Chrysomelidae	Coleoptera
Colaspis_brunnea	Euphorbiaceae	Colaspis	Chrysomelidae	Coleoptera
Colaspis_brunnea	Annonaceae	Colaspis	Chrysomelidae	Coleoptera
Colaspis_brunnea	Fabaceae	Colaspis	Chrysomelidae	Coleoptera
Colaspis_brunnea	Amaranthaceae	Colaspis	Chrysomelidae	Coleoptera
Colaspis_brunnea	Nyctaginaceae	Colaspis	Chrysomelidae	Coleoptera
Colaspis_brunnea	Brassicaceae	Colaspis	Chrysomelidae	Coleoptera
Colaspis_brunnea	Solanaceae	Colaspis	Chrysomelidae	Coleoptera
Colaspis_brunnea	Juglandaceae	Colaspis	Chrysomelidae	Coleoptera
Colaspis_brunnea	Rhamnaceae	Colaspis	Chrysomelidae	Coleoptera
Colaspis_brunnea	Meliaceae	Colaspis	Chrysomelidae	Coleoptera
Colaspis_brunnea	Cucurbitaceae	Colaspis	Chrysomelidae	Coleoptera
Colaspis_brunnea	Asteraceae	Colaspis	Chrysomelidae	Coleoptera
Colaspis_brunnea	Apiaceae	Colaspis	Chrysomelidae	Coleoptera
Colaspis_brunnea	Poaceae	Colaspis	Chrysomelidae	Coleoptera
Colaspis_brunnea	Rosaceae	Colaspis	Chrysomelidae	Coleoptera
Colaspis_brunnea	Onagraceae	Colaspis	Chrysomelidae	Coleoptera
Colaspis_brunnea	Cannabaceae	Colaspis	Chrysomelidae	Coleoptera
Colaspis_brunnea	Balsaminaceae	Colaspis	Chrysomelidae	Coleoptera
Colaspis_brunnea	Convolvulaceae	Colaspis	Chrysomelidae	Coleoptera
Colaspis_brunnea	Myricaceae	Colaspis	Chrysomelidae	Coleoptera
Colaspis_brunnea	Vitaceae	Colaspis	Chrysomelidae	Coleoptera
Colaspis_brunnea	Pinaceae	Colaspis	Chrysomelidae	Coleoptera
Colaspis_brunnea	Polygonaceae	Colaspis	Chrysomelidae	Coleoptera
Colaspis_brunnea	Myrtaceae	Colaspis	Chrysomelidae	Coleoptera
Colaspis_brunnea	Fagaceae	Colaspis	Chrysomelidae	Coleoptera
Colaspis_brunnea	Salicaceae	Colaspis	Chrysomelidae	Coleoptera
Colaspis_brunnea	Sarraceniaceae	Colaspis	Chrysomelidae	Coleoptera
Colaspis_pseudofavosa	Malvaceae	Colaspis	Chrysomelidae	Coleoptera
Colaspis_pseudofavosa	Juglandaceae	Colaspis	Chrysomelidae	Coleoptera
Colaspis_pseudofavosa	Myrtaceae	Colaspis	Chrysomelidae	Coleoptera
Colaspis_pseudofavosa	Onagraceae	Colaspis	Chrysomelidae	Coleoptera
Colaspis_pseudofavosa	Myricaceae	Colaspis	Chrysomelidae	Coleoptera
Colaspis_pseudofavosa	Vitaceae	Colaspis	Chrysomelidae	Coleoptera
Deloyala_guttata	Sapindaceae	Deloyala	Chrysomelidae	Coleoptera
Deloyala_guttata	Asteraceae	Deloyala	Chrysomelidae	Coleoptera
Deloyala_guttata	Apocynaceae	Deloyala	Chrysomelidae	Coleoptera
Deloyala_guttata	Brassicaceae	Deloyala	Chrysomelidae	Coleoptera
Deloyala_guttata	Convolvulaceae	Deloyala	Chrysomelidae	Coleoptera
Deloyala_guttata	Solanaceae	Deloyala	Chrysomelidae	Coleoptera
Deloyala_guttata	Rhamnaceae	Deloyala	Chrysomelidae	Coleoptera
Deloyala_guttata	Rutaceae	Deloyala	Chrysomelidae	Coleoptera
Deloyala_guttata	Rubiaceae	Deloyala	Chrysomelidae	Coleoptera
Deloyala_guttata	Rosaceae	Deloyala	Chrysomelidae	Coleoptera
Deloyala_guttata	Cucurbitaceae	Deloyala	Chrysomelidae	Coleoptera
Deloyala_guttata	Poaceae	Deloyala	Chrysomelidae	Coleoptera
Deloyala_guttata	Dioscoreaceae	Deloyala	Chrysomelidae	Coleoptera
Deloyala_guttata	Moraceae	Deloyala	Chrysomelidae	Coleoptera
Deloyala_guttata	Fabaceae	Deloyala	Chrysomelidae	Coleoptera
Deloyala_guttata	Malvaceae	Deloyala	Chrysomelidae	Coleoptera
Deloyala_guttata	Lauraceae	Deloyala	Chrysomelidae	Coleoptera
Deloyala_guttata	Fagaceae	Deloyala	Chrysomelidae	Coleoptera
Deloyala_guttata	Sarraceniaceae	Deloyala	Chrysomelidae	Coleoptera
Deloyala_guttata	Ranunculaceae	Deloyala	Chrysomelidae	Coleoptera
Deloyala_guttata	Scrophulariaceae	Deloyala	Chrysomelidae	Coleoptera
Deloyala_guttata	Vitaceae	Deloyala	Chrysomelidae	Coleoptera
Diabrotica_balteata	Malvaceae	Diabrotica	Chrysomelidae	Coleoptera
Diabrotica_balteata	Asteraceae	Diabrotica	Chrysomelidae	Coleoptera
Diabrotica_balteata	Amaryllidaceae	Diabrotica	Chrysomelidae	Coleoptera
Diabrotica_balteata	Amaranthaceae	Diabrotica	Chrysomelidae	Coleoptera
Diabrotica_balteata	Fabaceae	Diabrotica	Chrysomelidae	Coleoptera
Diabrotica_balteata	Asparagaceae	Diabrotica	Chrysomelidae	Coleoptera
Diabrotica_balteata	Poaceae	Diabrotica	Chrysomelidae	Coleoptera
Diabrotica_balteata	Apocynaceae	Diabrotica	Chrysomelidae	Coleoptera
Diabrotica_balteata	Begoniaceae	Diabrotica	Chrysomelidae	Coleoptera
Diabrotica_balteata	Brassicaceae	Diabrotica	Chrysomelidae	Coleoptera
Diabrotica_balteata	Annonaceae	Diabrotica	Chrysomelidae	Coleoptera
Diabrotica_balteata	Solanaceae	Diabrotica	Chrysomelidae	Coleoptera
Diabrotica_balteata	Cucurbitaceae	Diabrotica	Chrysomelidae	Coleoptera
Diabrotica_balteata	Rutaceae	Diabrotica	Chrysomelidae	Coleoptera
Diabrotica_balteata	Rubiaceae	Diabrotica	Chrysomelidae	Coleoptera
Diabrotica_balteata	Rosaceae	Diabrotica	Chrysomelidae	Coleoptera
Diabrotica_balteata	Primulaceae	Diabrotica	Chrysomelidae	Coleoptera
Diabrotica_balteata	Apiaceae	Diabrotica	Chrysomelidae	Coleoptera
Diabrotica_balteata	Caryophyllaceae	Diabrotica	Chrysomelidae	Coleoptera
Diabrotica_balteata	Moraceae	Diabrotica	Chrysomelidae	Coleoptera
Diabrotica_balteata	Iridaceae	Diabrotica	Chrysomelidae	Coleoptera
Diabrotica_balteata	Cannabaceae	Diabrotica	Chrysomelidae	Coleoptera
Diabrotica_balteata	Convolvulaceae	Diabrotica	Chrysomelidae	Coleoptera
Diabrotica_balteata	Anacardiaceae	Diabrotica	Chrysomelidae	Coleoptera
Diabrotica_balteata	Euphorbiaceae	Diabrotica	Chrysomelidae	Coleoptera
Diabrotica_balteata	Musaceae	Diabrotica	Chrysomelidae	Coleoptera
Diabrotica_balteata	Piperaceae	Diabrotica	Chrysomelidae	Coleoptera
Diabrotica_balteata	Lauraceae	Diabrotica	Chrysomelidae	Coleoptera
Diabrotica_balteata	Ericaceae	Diabrotica	Chrysomelidae	Coleoptera
Diabrotica_balteata	Pedaliaceae	Diabrotica	Chrysomelidae	Coleoptera
Diabrotica_balteata	Urticaceae	Diabrotica	Chrysomelidae	Coleoptera
Diabrotica_balteata	Vitaceae	Diabrotica	Chrysomelidae	Coleoptera
Diabrotica_barberi	Amaranthaceae	Diabrotica	Chrysomelidae	Coleoptera
Diabrotica_barberi	Asteraceae	Diabrotica	Chrysomelidae	Coleoptera
Diabrotica_barberi	Poaceae	Diabrotica	Chrysomelidae	Coleoptera
Diabrotica_barberi	Cucurbitaceae	Diabrotica	Chrysomelidae	Coleoptera
Diabrotica_barberi	Fabaceae	Diabrotica	Chrysomelidae	Coleoptera
Diabrotica_barberi	Rosaceae	Diabrotica	Chrysomelidae	Coleoptera
Diabrotica_barberi	Polygonaceae	Diabrotica	Chrysomelidae	Coleoptera
Diabrotica_longicornis	Poaceae	Diabrotica	Chrysomelidae	Coleoptera
Diabrotica_longicornis	Amaranthaceae	Diabrotica	Chrysomelidae	Coleoptera
Diabrotica_longicornis	Asteraceae	Diabrotica	Chrysomelidae	Coleoptera
Diabrotica_longicornis	Apocynaceae	Diabrotica	Chrysomelidae	Coleoptera
Diabrotica_longicornis	Brassicaceae	Diabrotica	Chrysomelidae	Coleoptera
Diabrotica_longicornis	Fabaceae	Diabrotica	Chrysomelidae	Coleoptera
Diabrotica_longicornis	Cucurbitaceae	Diabrotica	Chrysomelidae	Coleoptera
Diabrotica_longicornis	Apiaceae	Diabrotica	Chrysomelidae	Coleoptera
Diabrotica_longicornis	Euphorbiaceae	Diabrotica	Chrysomelidae	Coleoptera
Diabrotica_longicornis	Iridaceae	Diabrotica	Chrysomelidae	Coleoptera
Diabrotica_longicornis	Malvaceae	Diabrotica	Chrysomelidae	Coleoptera
Diabrotica_longicornis	Rosaceae	Diabrotica	Chrysomelidae	Coleoptera
Diabrotica_longicornis	Onagraceae	Diabrotica	Chrysomelidae	Coleoptera
Diabrotica_longicornis	Polygonaceae	Diabrotica	Chrysomelidae	Coleoptera
Diabrotica_longicornis	Portulacaceae	Diabrotica	Chrysomelidae	Coleoptera
Diabrotica_longicornis	Salicaceae	Diabrotica	Chrysomelidae	Coleoptera
Diabrotica_longicornis	Lamiaceae	Diabrotica	Chrysomelidae	Coleoptera
Diabrotica_longicornis	Caryophyllaceae	Diabrotica	Chrysomelidae	Coleoptera
Diabrotica_undecimpunctata	Malvaceae	Diabrotica	Chrysomelidae	Coleoptera
Diabrotica_undecimpunctata	Sapindaceae	Diabrotica	Chrysomelidae	Coleoptera
Diabrotica_undecimpunctata	Asparagaceae	Diabrotica	Chrysomelidae	Coleoptera
Diabrotica_undecimpunctata	Amaryllidaceae	Diabrotica	Chrysomelidae	Coleoptera
Diabrotica_undecimpunctata	Amaranthaceae	Diabrotica	Chrysomelidae	Coleoptera
Diabrotica_undecimpunctata	Asteraceae	Diabrotica	Chrysomelidae	Coleoptera
Diabrotica_undecimpunctata	Fabaceae	Diabrotica	Chrysomelidae	Coleoptera
Diabrotica_undecimpunctata	Apiaceae	Diabrotica	Chrysomelidae	Coleoptera
Diabrotica_undecimpunctata	Euphorbiaceae	Diabrotica	Chrysomelidae	Coleoptera
Diabrotica_undecimpunctata	Poaceae	Diabrotica	Chrysomelidae	Coleoptera
Diabrotica_undecimpunctata	Apocynaceae	Diabrotica	Chrysomelidae	Coleoptera
Diabrotica_undecimpunctata	Solanaceae	Diabrotica	Chrysomelidae	Coleoptera
Diabrotica_undecimpunctata	Brassicaceae	Diabrotica	Chrysomelidae	Coleoptera
Diabrotica_undecimpunctata	Convolvulaceae	Diabrotica	Chrysomelidae	Coleoptera
Diabrotica_undecimpunctata	Theaceae	Diabrotica	Chrysomelidae	Coleoptera
Diabrotica_undecimpunctata	Cannaceae	Diabrotica	Chrysomelidae	Coleoptera
Diabrotica_undecimpunctata	Cannabaceae	Diabrotica	Chrysomelidae	Coleoptera
Diabrotica_undecimpunctata	Betulaceae	Diabrotica	Chrysomelidae	Coleoptera
Diabrotica_undecimpunctata	Bignoniaceae	Diabrotica	Chrysomelidae	Coleoptera
Diabrotica_undecimpunctata	Rhamnaceae	Diabrotica	Chrysomelidae	Coleoptera
Diabrotica_undecimpunctata	Cucurbitaceae	Diabrotica	Chrysomelidae	Coleoptera
Diabrotica_undecimpunctata	Rutaceae	Diabrotica	Chrysomelidae	Coleoptera
Diabrotica_undecimpunctata	Rubiaceae	Diabrotica	Chrysomelidae	Coleoptera
Diabrotica_undecimpunctata	Lamiaceae	Diabrotica	Chrysomelidae	Coleoptera
Diabrotica_undecimpunctata	Cornaceae	Diabrotica	Chrysomelidae	Coleoptera
Diabrotica_undecimpunctata	Iridaceae	Diabrotica	Chrysomelidae	Coleoptera
Diabrotica_undecimpunctata	Rosaceae	Diabrotica	Chrysomelidae	Coleoptera
Diabrotica_undecimpunctata	Cyperaceae	Diabrotica	Chrysomelidae	Coleoptera
Diabrotica_undecimpunctata	Caryophyllaceae	Diabrotica	Chrysomelidae	Coleoptera
Diabrotica_undecimpunctata	Papaveraceae	Diabrotica	Chrysomelidae	Coleoptera
Diabrotica_undecimpunctata	Plantaginaceae	Diabrotica	Chrysomelidae	Coleoptera
Diabrotica_undecimpunctata	Polygonaceae	Diabrotica	Chrysomelidae	Coleoptera
Diabrotica_undecimpunctata	Onagraceae	Diabrotica	Chrysomelidae	Coleoptera
Diabrotica_undecimpunctata	Xanthorrhoeaceae	Diabrotica	Chrysomelidae	Coleoptera
Diabrotica_undecimpunctata	Balsaminaceae	Diabrotica	Chrysomelidae	Coleoptera
Diabrotica_undecimpunctata	Juglandaceae	Diabrotica	Chrysomelidae	Coleoptera
Diabrotica_undecimpunctata	Verbenaceae	Diabrotica	Chrysomelidae	Coleoptera
Diabrotica_undecimpunctata	Liliaceae	Diabrotica	Chrysomelidae	Coleoptera
Diabrotica_undecimpunctata	Linaceae	Diabrotica	Chrysomelidae	Coleoptera
Diabrotica_undecimpunctata	Magnoliaceae	Diabrotica	Chrysomelidae	Coleoptera
Diabrotica_undecimpunctata	Nyctaginaceae	Diabrotica	Chrysomelidae	Coleoptera
Diabrotica_undecimpunctata	Moraceae	Diabrotica	Chrysomelidae	Coleoptera
Diabrotica_undecimpunctata	Nelumbonaceae	Diabrotica	Chrysomelidae	Coleoptera
Diabrotica_undecimpunctata	Orobanchaceae	Diabrotica	Chrysomelidae	Coleoptera
Diabrotica_undecimpunctata	Oxalidaceae	Diabrotica	Chrysomelidae	Coleoptera
Diabrotica_undecimpunctata	Paeoniaceae	Diabrotica	Chrysomelidae	Coleoptera
Diabrotica_undecimpunctata	Lauraceae	Diabrotica	Chrysomelidae	Coleoptera
Diabrotica_undecimpunctata	Phytolaccaceae	Diabrotica	Chrysomelidae	Coleoptera
Diabrotica_undecimpunctata	Primulaceae	Diabrotica	Chrysomelidae	Coleoptera
Diabrotica_undecimpunctata	Fagaceae	Diabrotica	Chrysomelidae	Coleoptera
Diabrotica_undecimpunctata	Ranunculaceae	Diabrotica	Chrysomelidae	Coleoptera
Diabrotica_undecimpunctata	Ericaceae	Diabrotica	Chrysomelidae	Coleoptera
Diabrotica_undecimpunctata	Grossulariaceae	Diabrotica	Chrysomelidae	Coleoptera
Diabrotica_undecimpunctata	Alismataceae	Diabrotica	Chrysomelidae	Coleoptera
Diabrotica_undecimpunctata	Salicaceae	Diabrotica	Chrysomelidae	Coleoptera
Diabrotica_undecimpunctata	Adoxaceae	Diabrotica	Chrysomelidae	Coleoptera
Diabrotica_undecimpunctata	Sarraceniaceae	Diabrotica	Chrysomelidae	Coleoptera
Diabrotica_undecimpunctata	Smilacaceae	Diabrotica	Chrysomelidae	Coleoptera
Diabrotica_undecimpunctata	Tropaeolaceae	Diabrotica	Chrysomelidae	Coleoptera
Diabrotica_undecimpunctata	Typhaceae	Diabrotica	Chrysomelidae	Coleoptera
Diabrotica_undecimpunctata	Violaceae	Diabrotica	Chrysomelidae	Coleoptera
Diabrotica_undecimpunctata	Vitaceae	Diabrotica	Chrysomelidae	Coleoptera
Diabrotica_virgifera	Malvaceae	Diabrotica	Chrysomelidae	Coleoptera
Diabrotica_virgifera	Poaceae	Diabrotica	Chrysomelidae	Coleoptera
Diabrotica_virgifera	Amaranthaceae	Diabrotica	Chrysomelidae	Coleoptera
Diabrotica_virgifera	Asteraceae	Diabrotica	Chrysomelidae	Coleoptera
Diabrotica_virgifera	Fabaceae	Diabrotica	Chrysomelidae	Coleoptera
Diabrotica_virgifera	Vitaceae	Diabrotica	Chrysomelidae	Coleoptera
Diabrotica_virgifera	Betulaceae	Diabrotica	Chrysomelidae	Coleoptera
Diabrotica_virgifera	Brassicaceae	Diabrotica	Chrysomelidae	Coleoptera
Diabrotica_virgifera	Cannabaceae	Diabrotica	Chrysomelidae	Coleoptera
Diabrotica_virgifera	Juglandaceae	Diabrotica	Chrysomelidae	Coleoptera
Diabrotica_virgifera	Orobanchaceae	Diabrotica	Chrysomelidae	Coleoptera
Diabrotica_virgifera	Bignoniaceae	Diabrotica	Chrysomelidae	Coleoptera
Diabrotica_virgifera	Rhamnaceae	Diabrotica	Chrysomelidae	Coleoptera
Diabrotica_virgifera	Rubiaceae	Diabrotica	Chrysomelidae	Coleoptera
Diabrotica_virgifera	Cucurbitaceae	Diabrotica	Chrysomelidae	Coleoptera
Diabrotica_virgifera	Commelinaceae	Diabrotica	Chrysomelidae	Coleoptera
Diabrotica_virgifera	Cyperaceae	Diabrotica	Chrysomelidae	Coleoptera
Diabrotica_virgifera	Ebenaceae	Diabrotica	Chrysomelidae	Coleoptera
Diabrotica_virgifera	Euphorbiaceae	Diabrotica	Chrysomelidae	Coleoptera
Diabrotica_virgifera	Oleaceae	Diabrotica	Chrysomelidae	Coleoptera
Diabrotica_virgifera	Onagraceae	Diabrotica	Chrysomelidae	Coleoptera
Diabrotica_virgifera	Aquifoliaceae	Diabrotica	Chrysomelidae	Coleoptera
Diabrotica_virgifera	Cupressaceae	Diabrotica	Chrysomelidae	Coleoptera
Diabrotica_virgifera	Solanaceae	Diabrotica	Chrysomelidae	Coleoptera
Diabrotica_virgifera	Magnoliaceae	Diabrotica	Chrysomelidae	Coleoptera
Diabrotica_virgifera	Rosaceae	Diabrotica	Chrysomelidae	Coleoptera
Diabrotica_virgifera	Menispermaceae	Diabrotica	Chrysomelidae	Coleoptera
Diabrotica_virgifera	Moraceae	Diabrotica	Chrysomelidae	Coleoptera
Diabrotica_virgifera	Nelumbonaceae	Diabrotica	Chrysomelidae	Coleoptera
Diabrotica_virgifera	Oxalidaceae	Diabrotica	Chrysomelidae	Coleoptera
Diabrotica_virgifera	Pinaceae	Diabrotica	Chrysomelidae	Coleoptera
Diabrotica_virgifera	Polygonaceae	Diabrotica	Chrysomelidae	Coleoptera
Diabrotica_virgifera	Martyniaceae	Diabrotica	Chrysomelidae	Coleoptera
Diabrotica_virgifera	Fagaceae	Diabrotica	Chrysomelidae	Coleoptera
Diabrotica_virgifera	Anacardiaceae	Diabrotica	Chrysomelidae	Coleoptera
Diabrotica_virgifera	Alismataceae	Diabrotica	Chrysomelidae	Coleoptera
Diabrotica_virgifera	Salicaceae	Diabrotica	Chrysomelidae	Coleoptera
Diabrotica_virgifera	Sapotaceae	Diabrotica	Chrysomelidae	Coleoptera
Diabrotica_virgifera	Tamaricaceae	Diabrotica	Chrysomelidae	Coleoptera
Diabrotica_virgifera	Typhaceae	Diabrotica	Chrysomelidae	Coleoptera
Diabrotica_virgifera	Ulmaceae	Diabrotica	Chrysomelidae	Coleoptera
Diabrotica_virgifera	Urticaceae	Diabrotica	Chrysomelidae	Coleoptera
Diabrotica_virgifera	Verbenaceae	Diabrotica	Chrysomelidae	Coleoptera
Diabrotica_virgifera	Adoxaceae	Diabrotica	Chrysomelidae	Coleoptera
Diabrotica_virgifera	Rutaceae	Diabrotica	Chrysomelidae	Coleoptera
Disonycha_triangularis	Amaranthaceae	Disonycha	Chrysomelidae	Coleoptera
Disonycha_triangularis	Asteraceae	Disonycha	Chrysomelidae	Coleoptera
Disonycha_triangularis	Apiaceae	Disonycha	Chrysomelidae	Coleoptera
Disonycha_triangularis	Brassicaceae	Disonycha	Chrysomelidae	Coleoptera
Disonycha_triangularis	Caryophyllaceae	Disonycha	Chrysomelidae	Coleoptera
Disonycha_triangularis	Fabaceae	Disonycha	Chrysomelidae	Coleoptera
Disonycha_triangularis	Juglandaceae	Disonycha	Chrysomelidae	Coleoptera
Disonycha_triangularis	Boraginaceae	Disonycha	Chrysomelidae	Coleoptera
Disonycha_triangularis	Salicaceae	Disonycha	Chrysomelidae	Coleoptera
Disonycha_triangularis	Solanaceae	Disonycha	Chrysomelidae	Coleoptera
Disonycha_triangularis	Poaceae	Disonycha	Chrysomelidae	Coleoptera
Disonycha_triangularis	Vitaceae	Disonycha	Chrysomelidae	Coleoptera
Disonycha_xanthomelas	Amaryllidaceae	Disonycha	Chrysomelidae	Coleoptera
Disonycha_xanthomelas	Amaranthaceae	Disonycha	Chrysomelidae	Coleoptera
Disonycha_xanthomelas	Euphorbiaceae	Disonycha	Chrysomelidae	Coleoptera
Disonycha_xanthomelas	Apocynaceae	Disonycha	Chrysomelidae	Coleoptera
Disonycha_xanthomelas	Poaceae	Disonycha	Chrysomelidae	Coleoptera
Disonycha_xanthomelas	Brassicaceae	Disonycha	Chrysomelidae	Coleoptera
Disonycha_xanthomelas	Caryophyllaceae	Disonycha	Chrysomelidae	Coleoptera
Disonycha_xanthomelas	Cucurbitaceae	Disonycha	Chrysomelidae	Coleoptera
Disonycha_xanthomelas	Fabaceae	Disonycha	Chrysomelidae	Coleoptera
Disonycha_xanthomelas	Rosaceae	Disonycha	Chrysomelidae	Coleoptera
Disonycha_xanthomelas	Salicaceae	Disonycha	Chrysomelidae	Coleoptera
Disonycha_xanthomelas	Solanaceae	Disonycha	Chrysomelidae	Coleoptera
Disonycha_xanthomelas	Scrophulariaceae	Disonycha	Chrysomelidae	Coleoptera
Entomoscelis_americana	Euphorbiaceae	Entomoscelis	Chrysomelidae	Coleoptera
Entomoscelis_americana	Brassicaceae	Entomoscelis	Chrysomelidae	Coleoptera
Entomoscelis_americana	Amaranthaceae	Entomoscelis	Chrysomelidae	Coleoptera
Entomoscelis_americana	Asteraceae	Entomoscelis	Chrysomelidae	Coleoptera
Entomoscelis_americana	Fabaceae	Entomoscelis	Chrysomelidae	Coleoptera
Entomoscelis_americana	Solanaceae	Entomoscelis	Chrysomelidae	Coleoptera
Entomoscelis_americana	Poaceae	Entomoscelis	Chrysomelidae	Coleoptera
Epitrix_cucumeris	Pinaceae	Epitrix	Chrysomelidae	Coleoptera
Epitrix_cucumeris	Euphorbiaceae	Epitrix	Chrysomelidae	Coleoptera
Epitrix_cucumeris	Sapindaceae	Epitrix	Chrysomelidae	Coleoptera
Epitrix_cucumeris	Amaryllidaceae	Epitrix	Chrysomelidae	Coleoptera
Epitrix_cucumeris	Amaranthaceae	Epitrix	Chrysomelidae	Coleoptera
Epitrix_cucumeris	Asteraceae	Epitrix	Chrysomelidae	Coleoptera
Epitrix_cucumeris	Apiaceae	Epitrix	Chrysomelidae	Coleoptera
Epitrix_cucumeris	Apocynaceae	Epitrix	Chrysomelidae	Coleoptera
Epitrix_cucumeris	Araliaceae	Epitrix	Chrysomelidae	Coleoptera
Epitrix_cucumeris	Ericaceae	Epitrix	Chrysomelidae	Coleoptera
Epitrix_cucumeris	Papaveraceae	Epitrix	Chrysomelidae	Coleoptera
Epitrix_cucumeris	Solanaceae	Epitrix	Chrysomelidae	Coleoptera
Epitrix_cucumeris	Poaceae	Epitrix	Chrysomelidae	Coleoptera
Epitrix_cucumeris	Rubiaceae	Epitrix	Chrysomelidae	Coleoptera
Epitrix_cucumeris	Brassicaceae	Epitrix	Chrysomelidae	Coleoptera
Epitrix_cucumeris	Convolvulaceae	Epitrix	Chrysomelidae	Coleoptera
Epitrix_cucumeris	Cucurbitaceae	Epitrix	Chrysomelidae	Coleoptera
Epitrix_cucumeris	Rutaceae	Epitrix	Chrysomelidae	Coleoptera
Epitrix_cucumeris	Commelinaceae	Epitrix	Chrysomelidae	Coleoptera
Epitrix_cucumeris	Rosaceae	Epitrix	Chrysomelidae	Coleoptera
Epitrix_cucumeris	Fabaceae	Epitrix	Chrysomelidae	Coleoptera
Epitrix_cucumeris	Polygonaceae	Epitrix	Chrysomelidae	Coleoptera
Epitrix_cucumeris	Oleaceae	Epitrix	Chrysomelidae	Coleoptera
Epitrix_cucumeris	Lamiaceae	Epitrix	Chrysomelidae	Coleoptera
Epitrix_cucumeris	Malvaceae	Epitrix	Chrysomelidae	Coleoptera
Epitrix_cucumeris	Boraginaceae	Epitrix	Chrysomelidae	Coleoptera
Epitrix_cucumeris	Cannabaceae	Epitrix	Chrysomelidae	Coleoptera
Epitrix_cucumeris	Hypericaceae	Epitrix	Chrysomelidae	Coleoptera
Epitrix_cucumeris	Aquifoliaceae	Epitrix	Chrysomelidae	Coleoptera
Epitrix_cucumeris	Linaceae	Epitrix	Chrysomelidae	Coleoptera
Epitrix_cucumeris	Caprifoliaceae	Epitrix	Chrysomelidae	Coleoptera
Epitrix_cucumeris	Nelumbonaceae	Epitrix	Chrysomelidae	Coleoptera
Epitrix_cucumeris	Onagraceae	Epitrix	Chrysomelidae	Coleoptera
Epitrix_cucumeris	Oxalidaceae	Epitrix	Chrysomelidae	Coleoptera
Epitrix_cucumeris	Polemoniaceae	Epitrix	Chrysomelidae	Coleoptera
Epitrix_cucumeris	Plantaginaceae	Epitrix	Chrysomelidae	Coleoptera
Epitrix_cucumeris	Portulacaceae	Epitrix	Chrysomelidae	Coleoptera
Epitrix_cucumeris	Primulaceae	Epitrix	Chrysomelidae	Coleoptera
Epitrix_cucumeris	Fagaceae	Epitrix	Chrysomelidae	Coleoptera
Epitrix_cucumeris	Resedaceae	Epitrix	Chrysomelidae	Coleoptera
Epitrix_cucumeris	Anacardiaceae	Epitrix	Chrysomelidae	Coleoptera
Epitrix_cucumeris	Salicaceae	Epitrix	Chrysomelidae	Coleoptera
Epitrix_cucumeris	Adoxaceae	Epitrix	Chrysomelidae	Coleoptera
Epitrix_cucumeris	Smilacaceae	Epitrix	Chrysomelidae	Coleoptera
Epitrix_cucumeris	Urticaceae	Epitrix	Chrysomelidae	Coleoptera
Epitrix_cucumeris	Violaceae	Epitrix	Chrysomelidae	Coleoptera
Epitrix_fuscula	Asteraceae	Epitrix	Chrysomelidae	Coleoptera
Epitrix_fuscula	Apocynaceae	Epitrix	Chrysomelidae	Coleoptera
Epitrix_fuscula	Amaranthaceae	Epitrix	Chrysomelidae	Coleoptera
Epitrix_fuscula	Cannabaceae	Epitrix	Chrysomelidae	Coleoptera
Epitrix_fuscula	Fabaceae	Epitrix	Chrysomelidae	Coleoptera
Epitrix_fuscula	Betulaceae	Epitrix	Chrysomelidae	Coleoptera
Epitrix_fuscula	Cucurbitaceae	Epitrix	Chrysomelidae	Coleoptera
Epitrix_fuscula	Solanaceae	Epitrix	Chrysomelidae	Coleoptera
Epitrix_fuscula	Rosaceae	Epitrix	Chrysomelidae	Coleoptera
Epitrix_fuscula	Malvaceae	Epitrix	Chrysomelidae	Coleoptera
Epitrix_fuscula	Convolvulaceae	Epitrix	Chrysomelidae	Coleoptera
Epitrix_fuscula	Phytolaccaceae	Epitrix	Chrysomelidae	Coleoptera
Epitrix_fuscula	Scrophulariaceae	Epitrix	Chrysomelidae	Coleoptera
Epitrix_fuscula	Vitaceae	Epitrix	Chrysomelidae	Coleoptera
Epitrix_fuscula	Poaceae	Epitrix	Chrysomelidae	Coleoptera
Epitrix_hirtipennis	Asteraceae	Epitrix	Chrysomelidae	Coleoptera
Epitrix_hirtipennis	Apiaceae	Epitrix	Chrysomelidae	Coleoptera
Epitrix_hirtipennis	Apocynaceae	Epitrix	Chrysomelidae	Coleoptera
Epitrix_hirtipennis	Asparagaceae	Epitrix	Chrysomelidae	Coleoptera
Epitrix_hirtipennis	Amaranthaceae	Epitrix	Chrysomelidae	Coleoptera
Epitrix_hirtipennis	Brassicaceae	Epitrix	Chrysomelidae	Coleoptera
Epitrix_hirtipennis	Convolvulaceae	Epitrix	Chrysomelidae	Coleoptera
Epitrix_hirtipennis	Solanaceae	Epitrix	Chrysomelidae	Coleoptera
Epitrix_hirtipennis	Onagraceae	Epitrix	Chrysomelidae	Coleoptera
Epitrix_hirtipennis	Cucurbitaceae	Epitrix	Chrysomelidae	Coleoptera
Epitrix_hirtipennis	Poaceae	Epitrix	Chrysomelidae	Coleoptera
Epitrix_hirtipennis	Fabaceae	Epitrix	Chrysomelidae	Coleoptera
Epitrix_hirtipennis	Malvaceae	Epitrix	Chrysomelidae	Coleoptera
Epitrix_hirtipennis	Rosaceae	Epitrix	Chrysomelidae	Coleoptera
Epitrix_hirtipennis	Passifloraceae	Epitrix	Chrysomelidae	Coleoptera
Epitrix_hirtipennis	Phytolaccaceae	Epitrix	Chrysomelidae	Coleoptera
Epitrix_hirtipennis	Pinaceae	Epitrix	Chrysomelidae	Coleoptera
Epitrix_hirtipennis	Piperaceae	Epitrix	Chrysomelidae	Coleoptera
Epitrix_hirtipennis	Portulacaceae	Epitrix	Chrysomelidae	Coleoptera
Epitrix_hirtipennis	Salicaceae	Epitrix	Chrysomelidae	Coleoptera
Epitrix_hirtipennis	Vitaceae	Epitrix	Chrysomelidae	Coleoptera
Epitrix_hirtipennis	Rutaceae	Epitrix	Chrysomelidae	Coleoptera
Epitrix_subcrinita	Apiaceae	Epitrix	Chrysomelidae	Coleoptera
Epitrix_subcrinita	Amaranthaceae	Epitrix	Chrysomelidae	Coleoptera
Epitrix_subcrinita	Solanaceae	Epitrix	Chrysomelidae	Coleoptera
Epitrix_subcrinita	Cucurbitaceae	Epitrix	Chrysomelidae	Coleoptera
Epitrix_subcrinita	Juglandaceae	Epitrix	Chrysomelidae	Coleoptera
Epitrix_subcrinita	Fabaceae	Epitrix	Chrysomelidae	Coleoptera
Epitrix_subcrinita	Pinaceae	Epitrix	Chrysomelidae	Coleoptera
Epitrix_subcrinita	Rosaceae	Epitrix	Chrysomelidae	Coleoptera
Epitrix_subcrinita	Brassicaceae	Epitrix	Chrysomelidae	Coleoptera
Epitrix_subcrinita	Salicaceae	Epitrix	Chrysomelidae	Coleoptera
Epitrix_subcrinita	Poaceae	Epitrix	Chrysomelidae	Coleoptera
Epitrix_tuberis	Malvaceae	Epitrix	Chrysomelidae	Coleoptera
Epitrix_tuberis	Euphorbiaceae	Epitrix	Chrysomelidae	Coleoptera
Epitrix_tuberis	Amaranthaceae	Epitrix	Chrysomelidae	Coleoptera
Epitrix_tuberis	Brassicaceae	Epitrix	Chrysomelidae	Coleoptera
Epitrix_tuberis	Solanaceae	Epitrix	Chrysomelidae	Coleoptera
Epitrix_tuberis	Cucurbitaceae	Epitrix	Chrysomelidae	Coleoptera
Epitrix_tuberis	Asteraceae	Epitrix	Chrysomelidae	Coleoptera
Epitrix_tuberis	Fabaceae	Epitrix	Chrysomelidae	Coleoptera
Epitrix_tuberis	Grossulariaceae	Epitrix	Chrysomelidae	Coleoptera
Epitrix_tuberis	Caryophyllaceae	Epitrix	Chrysomelidae	Coleoptera
Fidia_viticida	Vitaceae	Fidia	Chrysomelidae	Coleoptera
Fidia_viticida	Apocynaceae	Fidia	Chrysomelidae	Coleoptera
Fidia_viticida	Fabaceae	Fidia	Chrysomelidae	Coleoptera
Fidia_viticida	Malvaceae	Fidia	Chrysomelidae	Coleoptera
Fidia_viticida	Araliaceae	Fidia	Chrysomelidae	Coleoptera
Fidia_viticida	Asteraceae	Fidia	Chrysomelidae	Coleoptera
Fidia_viticida	Rosaceae	Fidia	Chrysomelidae	Coleoptera
Fidia_viticida	Poaceae	Fidia	Chrysomelidae	Coleoptera
Jonthonota_nigripes	Convolvulaceae	Jonthonota	Chrysomelidae	Coleoptera
Jonthonota_nigripes	Salicaceae	Jonthonota	Chrysomelidae	Coleoptera
Leptinotarsa_decemlineata	Malvaceae	Leptinotarsa	Chrysomelidae	Coleoptera
Leptinotarsa_decemlineata	Asteraceae	Leptinotarsa	Chrysomelidae	Coleoptera
Leptinotarsa_decemlineata	Amaryllidaceae	Leptinotarsa	Chrysomelidae	Coleoptera
Leptinotarsa_decemlineata	Amaranthaceae	Leptinotarsa	Chrysomelidae	Coleoptera
Leptinotarsa_decemlineata	Apocynaceae	Leptinotarsa	Chrysomelidae	Coleoptera
Leptinotarsa_decemlineata	Solanaceae	Leptinotarsa	Chrysomelidae	Coleoptera
Leptinotarsa_decemlineata	Poaceae	Leptinotarsa	Chrysomelidae	Coleoptera
Leptinotarsa_decemlineata	Brassicaceae	Leptinotarsa	Chrysomelidae	Coleoptera
Leptinotarsa_decemlineata	Convolvulaceae	Leptinotarsa	Chrysomelidae	Coleoptera
Leptinotarsa_decemlineata	Cucurbitaceae	Leptinotarsa	Chrysomelidae	Coleoptera
Leptinotarsa_decemlineata	Cornaceae	Leptinotarsa	Chrysomelidae	Coleoptera
Leptinotarsa_decemlineata	Fabaceae	Leptinotarsa	Chrysomelidae	Coleoptera
Leptinotarsa_decemlineata	Moraceae	Leptinotarsa	Chrysomelidae	Coleoptera
Leptinotarsa_decemlineata	Phytolaccaceae	Leptinotarsa	Chrysomelidae	Coleoptera
Leptinotarsa_decemlineata	Piperaceae	Leptinotarsa	Chrysomelidae	Coleoptera
Leptinotarsa_decemlineata	Polygonaceae	Leptinotarsa	Chrysomelidae	Coleoptera
Leptinotarsa_decemlineata	Grossulariaceae	Leptinotarsa	Chrysomelidae	Coleoptera
Leptinotarsa_decemlineata	Rosaceae	Leptinotarsa	Chrysomelidae	Coleoptera
Leptinotarsa_decemlineata	Lamiaceae	Leptinotarsa	Chrysomelidae	Coleoptera
Leptinotarsa_decemlineata	Urticaceae	Leptinotarsa	Chrysomelidae	Coleoptera
Leptinotarsa_decemlineata	Scrophulariaceae	Leptinotarsa	Chrysomelidae	Coleoptera
Longitarsus_ferrugineus	Lamiaceae	Longitarsus	Chrysomelidae	Coleoptera
Microtheca_ochroloma	Asteraceae	Microtheca	Chrysomelidae	Coleoptera
Microtheca_ochroloma	Brassicaceae	Microtheca	Chrysomelidae	Coleoptera
Microtheca_ochroloma	Solanaceae	Microtheca	Chrysomelidae	Coleoptera
Microtheca_ochroloma	Fabaceae	Microtheca	Chrysomelidae	Coleoptera
Microtheca_ochroloma	Rosaceae	Microtheca	Chrysomelidae	Coleoptera
Microtheca_ochroloma	Polygonaceae	Microtheca	Chrysomelidae	Coleoptera
Microtheca_ochroloma	Vitaceae	Microtheca	Chrysomelidae	Coleoptera
Microtheca_ochroloma	Poaceae	Microtheca	Chrysomelidae	Coleoptera
Monocesta_coryli	Betulaceae	Monocesta	Chrysomelidae	Coleoptera
Monocesta_coryli	Juglandaceae	Monocesta	Chrysomelidae	Coleoptera
Monocesta_coryli	Rubiaceae	Monocesta	Chrysomelidae	Coleoptera
Monocesta_coryli	Rutaceae	Monocesta	Chrysomelidae	Coleoptera
Monocesta_coryli	Cornaceae	Monocesta	Chrysomelidae	Coleoptera
Monocesta_coryli	Rosaceae	Monocesta	Chrysomelidae	Coleoptera
Monocesta_coryli	Cycadaceae	Monocesta	Chrysomelidae	Coleoptera
Monocesta_coryli	Fabaceae	Monocesta	Chrysomelidae	Coleoptera
Monocesta_coryli	Balsaminaceae	Monocesta	Chrysomelidae	Coleoptera
Monocesta_coryli	Asparagaceae	Monocesta	Chrysomelidae	Coleoptera
Monocesta_coryli	Passifloraceae	Monocesta	Chrysomelidae	Coleoptera
Monocesta_coryli	Ericaceae	Monocesta	Chrysomelidae	Coleoptera
Monocesta_coryli	Malvaceae	Monocesta	Chrysomelidae	Coleoptera
Monocesta_coryli	Ulmaceae	Monocesta	Chrysomelidae	Coleoptera
Odontota_dorsalis	Fabaceae	Odontota	Chrysomelidae	Coleoptera
Odontota_dorsalis	Sapindaceae	Odontota	Chrysomelidae	Coleoptera
Odontota_dorsalis	Melanthiaceae	Odontota	Chrysomelidae	Coleoptera
Odontota_dorsalis	Apocynaceae	Odontota	Chrysomelidae	Coleoptera
Odontota_dorsalis	Poaceae	Odontota	Chrysomelidae	Coleoptera
Odontota_dorsalis	Betulaceae	Odontota	Chrysomelidae	Coleoptera
Odontota_dorsalis	Juglandaceae	Odontota	Chrysomelidae	Coleoptera
Odontota_dorsalis	Fagaceae	Odontota	Chrysomelidae	Coleoptera
Odontota_dorsalis	Cornaceae	Odontota	Chrysomelidae	Coleoptera
Odontota_dorsalis	Rosaceae	Odontota	Chrysomelidae	Coleoptera
Odontota_dorsalis	Ebenaceae	Odontota	Chrysomelidae	Coleoptera
Odontota_dorsalis	Oleaceae	Odontota	Chrysomelidae	Coleoptera
Odontota_dorsalis	Moraceae	Odontota	Chrysomelidae	Coleoptera
Odontota_dorsalis	Phytolaccaceae	Odontota	Chrysomelidae	Coleoptera
Odontota_dorsalis	Pinaceae	Odontota	Chrysomelidae	Coleoptera
Odontota_dorsalis	Polygonaceae	Odontota	Chrysomelidae	Coleoptera
Odontota_dorsalis	Ericaceae	Odontota	Chrysomelidae	Coleoptera
Odontota_dorsalis	Anacardiaceae	Odontota	Chrysomelidae	Coleoptera
Odontota_dorsalis	Sarraceniaceae	Odontota	Chrysomelidae	Coleoptera
Odontota_dorsalis	Ulmaceae	Odontota	Chrysomelidae	Coleoptera
Odontota_dorsalis	Scrophulariaceae	Odontota	Chrysomelidae	Coleoptera
Odontota_dorsalis	Vitaceae	Odontota	Chrysomelidae	Coleoptera
Oulema_melanopus	Poaceae	Oulema	Chrysomelidae	Coleoptera
Oulema_melanopus	Amaranthaceae	Oulema	Chrysomelidae	Coleoptera
Oulema_melanopus	Brassicaceae	Oulema	Chrysomelidae	Coleoptera
Oulema_melanopus	Cannabaceae	Oulema	Chrysomelidae	Coleoptera
Oulema_melanopus	Asteraceae	Oulema	Chrysomelidae	Coleoptera
Oulema_melanopus	Cucurbitaceae	Oulema	Chrysomelidae	Coleoptera
Oulema_melanopus	Asparagaceae	Oulema	Chrysomelidae	Coleoptera
Oulema_melanopus	Convolvulaceae	Oulema	Chrysomelidae	Coleoptera
Oulema_melanopus	Fabaceae	Oulema	Chrysomelidae	Coleoptera
Oulema_melanopus	Boraginaceae	Oulema	Chrysomelidae	Coleoptera
Oulema_melanopus	Lythraceae	Oulema	Chrysomelidae	Coleoptera
Oulema_melanopus	Rosaceae	Oulema	Chrysomelidae	Coleoptera
Oulema_melanopus	Salicaceae	Oulema	Chrysomelidae	Coleoptera
Oulema_melanopus	Taxaceae	Oulema	Chrysomelidae	Coleoptera
Oulema_melanopus	Caprifoliaceae	Oulema	Chrysomelidae	Coleoptera
Paria_canella	Poaceae	Paria	Chrysomelidae	Coleoptera
Paria_canella	Juglandaceae	Paria	Chrysomelidae	Coleoptera
Paria_canella	Betulaceae	Paria	Chrysomelidae	Coleoptera
Paria_canella	Rosaceae	Paria	Chrysomelidae	Coleoptera
Paria_canella	Hypericaceae	Paria	Chrysomelidae	Coleoptera
Paria_canella	Cupressaceae	Paria	Chrysomelidae	Coleoptera
Paria_canella	Pinaceae	Paria	Chrysomelidae	Coleoptera
Paria_canella	Salicaceae	Paria	Chrysomelidae	Coleoptera
Paria_canella	Sarraceniaceae	Paria	Chrysomelidae	Coleoptera
Paria_canella	Solanaceae	Paria	Chrysomelidae	Coleoptera
Paria_canella	Asteraceae	Paria	Chrysomelidae	Coleoptera
Paria_canella	Bromeliaceae	Paria	Chrysomelidae	Coleoptera
Paria_canella	Typhaceae	Paria	Chrysomelidae	Coleoptera
Paria_canella	Ulmaceae	Paria	Chrysomelidae	Coleoptera
Paria_canella	Vitaceae	Paria	Chrysomelidae	Coleoptera
Paria_fragariae	Poaceae	Paria	Chrysomelidae	Coleoptera
Paria_fragariae	Cornaceae	Paria	Chrysomelidae	Coleoptera
Paria_fragariae	Rosaceae	Paria	Chrysomelidae	Coleoptera
Paria_fragariae	Fabaceae	Paria	Chrysomelidae	Coleoptera
Paria_fragariae	Juglandaceae	Paria	Chrysomelidae	Coleoptera
Paria_fragariae	Vitaceae	Paria	Chrysomelidae	Coleoptera
Phyllotreta_armoraciae	Euphorbiaceae	Phyllotreta	Chrysomelidae	Coleoptera
Phyllotreta_armoraciae	Brassicaceae	Phyllotreta	Chrysomelidae	Coleoptera
Phyllotreta_armoraciae	Fabaceae	Phyllotreta	Chrysomelidae	Coleoptera
Phyllotreta_cruciferae	Brassicaceae	Phyllotreta	Chrysomelidae	Coleoptera
Phyllotreta_cruciferae	Amaranthaceae	Phyllotreta	Chrysomelidae	Coleoptera
Phyllotreta_cruciferae	Euphorbiaceae	Phyllotreta	Chrysomelidae	Coleoptera
Phyllotreta_cruciferae	Asteraceae	Phyllotreta	Chrysomelidae	Coleoptera
Phyllotreta_cruciferae	Apocynaceae	Phyllotreta	Chrysomelidae	Coleoptera
Phyllotreta_cruciferae	Solanaceae	Phyllotreta	Chrysomelidae	Coleoptera
Phyllotreta_cruciferae	Cucurbitaceae	Phyllotreta	Chrysomelidae	Coleoptera
Phyllotreta_cruciferae	Cleomaceae	Phyllotreta	Chrysomelidae	Coleoptera
Phyllotreta_cruciferae	Fabaceae	Phyllotreta	Chrysomelidae	Coleoptera
Phyllotreta_cruciferae	Polygonaceae	Phyllotreta	Chrysomelidae	Coleoptera
Phyllotreta_cruciferae	Caryophyllaceae	Phyllotreta	Chrysomelidae	Coleoptera
Phyllotreta_cruciferae	Cupressaceae	Phyllotreta	Chrysomelidae	Coleoptera
Phyllotreta_cruciferae	Limnanthaceae	Phyllotreta	Chrysomelidae	Coleoptera
Phyllotreta_cruciferae	Pinaceae	Phyllotreta	Chrysomelidae	Coleoptera
Phyllotreta_cruciferae	Hylocomiaceae	Phyllotreta	Chrysomelidae	Coleoptera
Phyllotreta_cruciferae	Resedaceae	Phyllotreta	Chrysomelidae	Coleoptera
Phyllotreta_cruciferae	Tropaeolaceae	Phyllotreta	Chrysomelidae	Coleoptera
Phyllotreta_cruciferae	Urticaceae	Phyllotreta	Chrysomelidae	Coleoptera
Phyllotreta_cruciferae	Poaceae	Phyllotreta	Chrysomelidae	Coleoptera
Phyllotreta_pusilla	Brassicaceae	Phyllotreta	Chrysomelidae	Coleoptera
Phyllotreta_pusilla	Euphorbiaceae	Phyllotreta	Chrysomelidae	Coleoptera
Phyllotreta_pusilla	Amaranthaceae	Phyllotreta	Chrysomelidae	Coleoptera
Phyllotreta_pusilla	Poaceae	Phyllotreta	Chrysomelidae	Coleoptera
Phyllotreta_pusilla	Cleomaceae	Phyllotreta	Chrysomelidae	Coleoptera
Phyllotreta_pusilla	Apiaceae	Phyllotreta	Chrysomelidae	Coleoptera
Phyllotreta_pusilla	Asteraceae	Phyllotreta	Chrysomelidae	Coleoptera
Phyllotreta_pusilla	Solanaceae	Phyllotreta	Chrysomelidae	Coleoptera
Phyllotreta_pusilla	Fabaceae	Phyllotreta	Chrysomelidae	Coleoptera
Phyllotreta_pusilla	Tropaeolaceae	Phyllotreta	Chrysomelidae	Coleoptera
Phyllotreta_ramosa	Apocynaceae	Phyllotreta	Chrysomelidae	Coleoptera
Phyllotreta_ramosa	Brassicaceae	Phyllotreta	Chrysomelidae	Coleoptera
Phyllotreta_ramosa	Cupressaceae	Phyllotreta	Chrysomelidae	Coleoptera
Phyllotreta_ramosa	Rosaceae	Phyllotreta	Chrysomelidae	Coleoptera
Phyllotreta_ramosa	Malvaceae	Phyllotreta	Chrysomelidae	Coleoptera
Phyllotreta_striolata	Fabaceae	Phyllotreta	Chrysomelidae	Coleoptera
Phyllotreta_striolata	Apiaceae	Phyllotreta	Chrysomelidae	Coleoptera
Phyllotreta_striolata	Brassicaceae	Phyllotreta	Chrysomelidae	Coleoptera
Phyllotreta_striolata	Euphorbiaceae	Phyllotreta	Chrysomelidae	Coleoptera
Phyllotreta_striolata	Poaceae	Phyllotreta	Chrysomelidae	Coleoptera
Phyllotreta_striolata	Amaranthaceae	Phyllotreta	Chrysomelidae	Coleoptera
Phyllotreta_striolata	Solanaceae	Phyllotreta	Chrysomelidae	Coleoptera
Phyllotreta_striolata	Juglandaceae	Phyllotreta	Chrysomelidae	Coleoptera
Phyllotreta_striolata	Cucurbitaceae	Phyllotreta	Chrysomelidae	Coleoptera
Phyllotreta_striolata	Cleomaceae	Phyllotreta	Chrysomelidae	Coleoptera
Phyllotreta_striolata	Dicranaceae	Phyllotreta	Chrysomelidae	Coleoptera
Phyllotreta_striolata	Rosaceae	Phyllotreta	Chrysomelidae	Coleoptera
Phyllotreta_striolata	Asteraceae	Phyllotreta	Chrysomelidae	Coleoptera
Phyllotreta_striolata	Malvaceae	Phyllotreta	Chrysomelidae	Coleoptera
Phyllotreta_striolata	Aquifoliaceae	Phyllotreta	Chrysomelidae	Coleoptera
Phyllotreta_striolata	Convolvulaceae	Phyllotreta	Chrysomelidae	Coleoptera
Phyllotreta_striolata	Plumbaginaceae	Phyllotreta	Chrysomelidae	Coleoptera
Phyllotreta_striolata	Araceae	Phyllotreta	Chrysomelidae	Coleoptera
Phyllotreta_striolata	Lythraceae	Phyllotreta	Chrysomelidae	Coleoptera
Phyllotreta_striolata	Moraceae	Phyllotreta	Chrysomelidae	Coleoptera
Phyllotreta_striolata	Musaceae	Phyllotreta	Chrysomelidae	Coleoptera
Phyllotreta_striolata	Onagraceae	Phyllotreta	Chrysomelidae	Coleoptera
Phyllotreta_striolata	Plantaginaceae	Phyllotreta	Chrysomelidae	Coleoptera
Phyllotreta_striolata	Platanaceae	Phyllotreta	Chrysomelidae	Coleoptera
Phyllotreta_striolata	Hylocomiaceae	Phyllotreta	Chrysomelidae	Coleoptera
Phyllotreta_striolata	Polygonaceae	Phyllotreta	Chrysomelidae	Coleoptera
Phyllotreta_striolata	Polytrichaceae	Phyllotreta	Chrysomelidae	Coleoptera
Phyllotreta_striolata	Salicaceae	Phyllotreta	Chrysomelidae	Coleoptera
Phyllotreta_striolata	Arecaceae	Phyllotreta	Chrysomelidae	Coleoptera
Phyllotreta_striolata	Sphagnaceae	Phyllotreta	Chrysomelidae	Coleoptera
Phyllotreta_striolata	Tropaeolaceae	Phyllotreta	Chrysomelidae	Coleoptera
Phyllotreta_striolata	Urticaceae	Phyllotreta	Chrysomelidae	Coleoptera
Phyllotreta_striolata	Vitaceae	Phyllotreta	Chrysomelidae	Coleoptera
Plagiodera_versicolora	Pinaceae	Plagiodera	Chrysomelidae	Coleoptera
Plagiodera_versicolora	Fabaceae	Plagiodera	Chrysomelidae	Coleoptera
Plagiodera_versicolora	Onagraceae	Plagiodera	Chrysomelidae	Coleoptera
Plagiodera_versicolora	Salicaceae	Plagiodera	Chrysomelidae	Coleoptera
Plagiodera_versicolora	Asteraceae	Plagiodera	Chrysomelidae	Coleoptera
Plagiodera_versicolora	Ulmaceae	Plagiodera	Chrysomelidae	Coleoptera
Psylliodes_punctulata	Boraginaceae	Psylliodes	Chrysomelidae	Coleoptera
Rhabdopterus_picipes	Sapindaceae	Rhabdopterus	Chrysomelidae	Coleoptera
Rhabdopterus_picipes	Theaceae	Rhabdopterus	Chrysomelidae	Coleoptera
Rhabdopterus_picipes	Juglandaceae	Rhabdopterus	Chrysomelidae	Coleoptera
Rhabdopterus_picipes	Fabaceae	Rhabdopterus	Chrysomelidae	Coleoptera
Rhabdopterus_picipes	Commelinaceae	Rhabdopterus	Chrysomelidae	Coleoptera
Rhabdopterus_picipes	Cornaceae	Rhabdopterus	Chrysomelidae	Coleoptera
Rhabdopterus_picipes	Celastraceae	Rhabdopterus	Chrysomelidae	Coleoptera
Rhabdopterus_picipes	Rosaceae	Rhabdopterus	Chrysomelidae	Coleoptera
Rhabdopterus_picipes	Malvaceae	Rhabdopterus	Chrysomelidae	Coleoptera
Rhabdopterus_picipes	Hamamelidaceae	Rhabdopterus	Chrysomelidae	Coleoptera
Rhabdopterus_picipes	Aquifoliaceae	Rhabdopterus	Chrysomelidae	Coleoptera
Rhabdopterus_picipes	Magnoliaceae	Rhabdopterus	Chrysomelidae	Coleoptera
Rhabdopterus_picipes	Myricaceae	Rhabdopterus	Chrysomelidae	Coleoptera
Rhabdopterus_picipes	Vitaceae	Rhabdopterus	Chrysomelidae	Coleoptera
Rhabdopterus_picipes	Hydrangeaceae	Rhabdopterus	Chrysomelidae	Coleoptera
Rhabdopterus_picipes	Platanaceae	Rhabdopterus	Chrysomelidae	Coleoptera
Rhabdopterus_picipes	Fagaceae	Rhabdopterus	Chrysomelidae	Coleoptera
Rhabdopterus_picipes	Ericaceae	Rhabdopterus	Chrysomelidae	Coleoptera
Rhabdopterus_picipes	Anacardiaceae	Rhabdopterus	Chrysomelidae	Coleoptera
Rhabdopterus_picipes	Polygonaceae	Rhabdopterus	Chrysomelidae	Coleoptera
Rhabdopterus_picipes	Sarraceniaceae	Rhabdopterus	Chrysomelidae	Coleoptera
Rhabdopterus_picipes	Lauraceae	Rhabdopterus	Chrysomelidae	Coleoptera
Rhabdopterus_picipes	Smilacaceae	Rhabdopterus	Chrysomelidae	Coleoptera
Rhabdopterus_picipes	Poaceae	Rhabdopterus	Chrysomelidae	Coleoptera
Rhabdopterus_picipes	Symplocaceae	Rhabdopterus	Chrysomelidae	Coleoptera
Rhabdopterus_picipes	Ulmaceae	Rhabdopterus	Chrysomelidae	Coleoptera
Rhabdopterus_picipes	Adoxaceae	Rhabdopterus	Chrysomelidae	Coleoptera
Systena_blanda	Malvaceae	Systena	Chrysomelidae	Coleoptera
Systena_blanda	Amaryllidaceae	Systena	Chrysomelidae	Coleoptera
Systena_blanda	Amaranthaceae	Systena	Chrysomelidae	Coleoptera
Systena_blanda	Asteraceae	Systena	Chrysomelidae	Coleoptera
Systena_blanda	Apocynaceae	Systena	Chrysomelidae	Coleoptera
Systena_blanda	Fabaceae	Systena	Chrysomelidae	Coleoptera
Systena_blanda	Euphorbiaceae	Systena	Chrysomelidae	Coleoptera
Systena_blanda	Poaceae	Systena	Chrysomelidae	Coleoptera
Systena_blanda	Brassicaceae	Systena	Chrysomelidae	Coleoptera
Systena_blanda	Convolvulaceae	Systena	Chrysomelidae	Coleoptera
Systena_blanda	Cannabaceae	Systena	Chrysomelidae	Coleoptera
Systena_blanda	Solanaceae	Systena	Chrysomelidae	Coleoptera
Systena_blanda	Cucurbitaceae	Systena	Chrysomelidae	Coleoptera
Systena_blanda	Cornaceae	Systena	Chrysomelidae	Coleoptera
Systena_blanda	Apiaceae	Systena	Chrysomelidae	Coleoptera
Systena_blanda	Polygonaceae	Systena	Chrysomelidae	Coleoptera
Systena_blanda	Rosaceae	Systena	Chrysomelidae	Coleoptera
Systena_blanda	Lythraceae	Systena	Chrysomelidae	Coleoptera
Systena_blanda	Lamiaceae	Systena	Chrysomelidae	Coleoptera
Systena_blanda	Onagraceae	Systena	Chrysomelidae	Coleoptera
Systena_blanda	Lauraceae	Systena	Chrysomelidae	Coleoptera
Systena_blanda	Plantaginaceae	Systena	Chrysomelidae	Coleoptera
Systena_blanda	Portulacaceae	Systena	Chrysomelidae	Coleoptera
Systena_blanda	Fagaceae	Systena	Chrysomelidae	Coleoptera
Systena_blanda	Anacardiaceae	Systena	Chrysomelidae	Coleoptera
Systena_blanda	Salicaceae	Systena	Chrysomelidae	Coleoptera
Systena_blanda	Verbenaceae	Systena	Chrysomelidae	Coleoptera
Systena_blanda	Vitaceae	Systena	Chrysomelidae	Coleoptera
Systena_blanda	Diervillaceae	Systena	Chrysomelidae	Coleoptera
Systena_frontalis	Malvaceae	Systena	Chrysomelidae	Coleoptera
Systena_frontalis	Euphorbiaceae	Systena	Chrysomelidae	Coleoptera
Systena_frontalis	Sapindaceae	Systena	Chrysomelidae	Coleoptera
Systena_frontalis	Betulaceae	Systena	Chrysomelidae	Coleoptera
Systena_frontalis	Amaranthaceae	Systena	Chrysomelidae	Coleoptera
Systena_frontalis	Asteraceae	Systena	Chrysomelidae	Coleoptera
Systena_frontalis	Lythraceae	Systena	Chrysomelidae	Coleoptera
Systena_frontalis	Fabaceae	Systena	Chrysomelidae	Coleoptera
Systena_frontalis	Apocynaceae	Systena	Chrysomelidae	Coleoptera
Systena_frontalis	Brassicaceae	Systena	Chrysomelidae	Coleoptera
Systena_frontalis	Rubiaceae	Systena	Chrysomelidae	Coleoptera
Systena_frontalis	Apiaceae	Systena	Chrysomelidae	Coleoptera
Systena_frontalis	Diervillaceae	Systena	Chrysomelidae	Coleoptera
Systena_frontalis	Onagraceae	Systena	Chrysomelidae	Coleoptera
Systena_frontalis	Polygonaceae	Systena	Chrysomelidae	Coleoptera
Systena_frontalis	Oleaceae	Systena	Chrysomelidae	Coleoptera
Systena_frontalis	Rosaceae	Systena	Chrysomelidae	Coleoptera
Systena_frontalis	Cannabaceae	Systena	Chrysomelidae	Coleoptera
Systena_frontalis	Aquifoliaceae	Systena	Chrysomelidae	Coleoptera
Systena_frontalis	Balsaminaceae	Systena	Chrysomelidae	Coleoptera
Systena_frontalis	Convolvulaceae	Systena	Chrysomelidae	Coleoptera
Systena_frontalis	Iridaceae	Systena	Chrysomelidae	Coleoptera
Systena_frontalis	Acanthaceae	Systena	Chrysomelidae	Coleoptera
Systena_frontalis	Haemodoraceae	Systena	Chrysomelidae	Coleoptera
Systena_frontalis	Linaceae	Systena	Chrysomelidae	Coleoptera
Systena_frontalis	Caprifoliaceae	Systena	Chrysomelidae	Coleoptera
Systena_frontalis	Lamiaceae	Systena	Chrysomelidae	Coleoptera
Systena_frontalis	Primulaceae	Systena	Chrysomelidae	Coleoptera
Systena_frontalis	Myricaceae	Systena	Chrysomelidae	Coleoptera
Systena_frontalis	Poaceae	Systena	Chrysomelidae	Coleoptera
Systena_frontalis	Osmundaceae	Systena	Chrysomelidae	Coleoptera
Systena_frontalis	Verbenaceae	Systena	Chrysomelidae	Coleoptera
Systena_frontalis	Plantaginaceae	Systena	Chrysomelidae	Coleoptera
Systena_frontalis	Ericaceae	Systena	Chrysomelidae	Coleoptera
Systena_frontalis	Grossulariaceae	Systena	Chrysomelidae	Coleoptera
Systena_frontalis	Salicaceae	Systena	Chrysomelidae	Coleoptera
Systena_frontalis	Smilacaceae	Systena	Chrysomelidae	Coleoptera
Systena_frontalis	Solanaceae	Systena	Chrysomelidae	Coleoptera
Systena_frontalis	Anacardiaceae	Systena	Chrysomelidae	Coleoptera
Systena_frontalis	Hypericaceae	Systena	Chrysomelidae	Coleoptera
Systena_frontalis	Ulmaceae	Systena	Chrysomelidae	Coleoptera
Systena_frontalis	Scrophulariaceae	Systena	Chrysomelidae	Coleoptera
Systena_frontalis	Vitaceae	Systena	Chrysomelidae	Coleoptera
Tricholochmaea_vaccinii	Salicaceae	Tricholochmaea	Chrysomelidae	Coleoptera
Tricholochmaea_vaccinii	Sarraceniaceae	Tricholochmaea	Chrysomelidae	Coleoptera
Tricholochmaea_vaccinii	Ericaceae	Tricholochmaea	Chrysomelidae	Coleoptera
Typophorus_nigritus	Fabaceae	Typophorus	Chrysomelidae	Coleoptera
Typophorus_nigritus	Ericaceae	Typophorus	Chrysomelidae	Coleoptera
Typophorus_nigritus	Convolvulaceae	Typophorus	Chrysomelidae	Coleoptera
Typophorus_nigritus	Rutaceae	Typophorus	Chrysomelidae	Coleoptera
Typophorus_nigritus	Rubiaceae	Typophorus	Chrysomelidae	Coleoptera
Typophorus_nigritus	Boraginaceae	Typophorus	Chrysomelidae	Coleoptera
Typophorus_nigritus	Poaceae	Typophorus	Chrysomelidae	Coleoptera
Typophorus_nigritus	Malvaceae	Typophorus	Chrysomelidae	Coleoptera
Typophorus_nigritus	Oleaceae	Typophorus	Chrysomelidae	Coleoptera
Typophorus_nigritus	Solanaceae	Typophorus	Chrysomelidae	Coleoptera
Typophorus_nigritus	Lauraceae	Typophorus	Chrysomelidae	Coleoptera
Typophorus_nigritus	Rosaceae	Typophorus	Chrysomelidae	Coleoptera
Typophorus_nigritus	Polygonaceae	Typophorus	Chrysomelidae	Coleoptera
Typophorus_nigritus	Pedaliaceae	Typophorus	Chrysomelidae	Coleoptera
Xanthogaleruca_luteola	Sapindaceae	Xanthogaleruca	Chrysomelidae	Coleoptera
Xanthogaleruca_luteola	Betulaceae	Xanthogaleruca	Chrysomelidae	Coleoptera
Xanthogaleruca_luteola	Asteraceae	Xanthogaleruca	Chrysomelidae	Coleoptera
Xanthogaleruca_luteola	Cornaceae	Xanthogaleruca	Chrysomelidae	Coleoptera
Xanthogaleruca_luteola	Fagaceae	Xanthogaleruca	Chrysomelidae	Coleoptera
Xanthogaleruca_luteola	Papaveraceae	Xanthogaleruca	Chrysomelidae	Coleoptera
Xanthogaleruca_luteola	Fabaceae	Xanthogaleruca	Chrysomelidae	Coleoptera
Xanthogaleruca_luteola	Pinaceae	Xanthogaleruca	Chrysomelidae	Coleoptera
Xanthogaleruca_luteola	Salicaceae	Xanthogaleruca	Chrysomelidae	Coleoptera
Xanthogaleruca_luteola	Rosaceae	Xanthogaleruca	Chrysomelidae	Coleoptera
Xanthogaleruca_luteola	Solanaceae	Xanthogaleruca	Chrysomelidae	Coleoptera
Xanthogaleruca_luteola	Ulmaceae	Xanthogaleruca	Chrysomelidae	Coleoptera
Xanthogaleruca_luteola	Myrtaceae	Xanthogaleruca	Chrysomelidae	Coleoptera
Xanthogaleruca_luteola	Vitaceae	Xanthogaleruca	Chrysomelidae	Coleoptera
Zygogramma_exclamationis	Apocynaceae	Zygogramma	Chrysomelidae	Coleoptera
Zygogramma_exclamationis	Cleomaceae	Zygogramma	Chrysomelidae	Coleoptera
Zygogramma_exclamationis	Asteraceae	Zygogramma	Chrysomelidae	Coleoptera
Zygogramma_exclamationis	Fabaceae	Zygogramma	Chrysomelidae	Coleoptera
Zygogramma_exclamationis	Rosaceae	Zygogramma	Chrysomelidae	Coleoptera
Zygogramma_exclamationis	Amaranthaceae	Zygogramma	Chrysomelidae	Coleoptera
Zygogramma_exclamationis	Solanaceae	Zygogramma	Chrysomelidae	Coleoptera
Epilachna_varivestis	Rutaceae	Epilachna	Coccinellidae	Coleoptera
Epilachna_varivestis	Fabaceae	Epilachna	Coccinellidae	Coleoptera
Anthonomus_eugenii	Solanaceae	Anthonomus	Curculionidae	Coleoptera
Anthonomus_grandis	Malvaceae	Anthonomus	Curculionidae	Coleoptera
Anthonomus_grandis	Poaceae	Anthonomus	Curculionidae	Coleoptera
Anthonomus_grandis	Cactaceae	Anthonomus	Curculionidae	Coleoptera
Anthonomus_grandis	Fabaceae	Anthonomus	Curculionidae	Coleoptera
Anthonomus_signatus	Fabaceae	Anthonomus	Curculionidae	Coleoptera
Anthonomus_signatus	Rosaceae	Anthonomus	Curculionidae	Coleoptera
Artipus_floridanus	Poaceae	Artipus	Curculionidae	Coleoptera
Artipus_floridanus	Casuarinaceae	Artipus	Curculionidae	Coleoptera
Artipus_floridanus	Rutaceae	Artipus	Curculionidae	Coleoptera
Bruchus_pisorum	Fabaceae	Bruchus	Curculionidae	Coleoptera
Bruchus_rufimanus	Fabaceae	Bruchus	Curculionidae	Coleoptera
Chalcodermus_aeneus	Fabaceae	Chalcodermus	Curculionidae	Coleoptera
Conotrachelus_hicoriae	Juglandaceae	Conotrachelus	Curculionidae	Coleoptera
Conotrachelus_nenuphar	Rosaceae	Conotrachelus	Curculionidae	Coleoptera
Conotrachelus_nenuphar	Ebenaceae	Conotrachelus	Curculionidae	Coleoptera
Conotrachelus_nenuphar	Grossulariaceae	Conotrachelus	Curculionidae	Coleoptera
Conotrachelus_nenuphar	Ericaceae	Conotrachelus	Curculionidae	Coleoptera
Conotrachelus_nenuphar	Vitaceae	Conotrachelus	Curculionidae	Coleoptera
Crioceris_asparagi	Apocynaceae	Crioceris	Curculionidae	Coleoptera
Crioceris_asparagi	Asparagaceae	Crioceris	Curculionidae	Coleoptera
Crioceris_asparagi	Rosaceae	Crioceris	Curculionidae	Coleoptera
Crioceris_asparagi	Smilacaceae	Crioceris	Curculionidae	Coleoptera
Crioceris_duodecimpunctata	Asparagaceae	Crioceris	Curculionidae	Coleoptera
Crioceris_duodecimpunctata	Asteraceae	Crioceris	Curculionidae	Coleoptera
Crioceris_duodecimpunctata	Smilacaceae	Crioceris	Curculionidae	Coleoptera
Curculio_caryae	Juglandaceae	Curculio	Curculionidae	Coleoptera
Cylindrocopturus_adspersus	Asteraceae	Cylindrocopturus	Curculionidae	Coleoptera
Diaprepes_abbreviatus	Fabaceae	Diaprepes	Curculionidae	Coleoptera
Diaprepes_abbreviatus	Xanthorrhoeaceae	Diaprepes	Curculionidae	Coleoptera
Diaprepes_abbreviatus	Apiaceae	Diaprepes	Curculionidae	Coleoptera
Diaprepes_abbreviatus	Primulaceae	Diaprepes	Curculionidae	Coleoptera
Diaprepes_abbreviatus	Connaraceae	Diaprepes	Curculionidae	Coleoptera
Diaprepes_abbreviatus	Solanaceae	Diaprepes	Curculionidae	Coleoptera
Diaprepes_abbreviatus	Meliaceae	Diaprepes	Curculionidae	Coleoptera
Diaprepes_abbreviatus	Malvaceae	Diaprepes	Curculionidae	Coleoptera
Diaprepes_abbreviatus	Chrysobalanaceae	Diaprepes	Curculionidae	Coleoptera
Diaprepes_abbreviatus	Sapotaceae	Diaprepes	Curculionidae	Coleoptera
Diaprepes_abbreviatus	Rutaceae	Diaprepes	Curculionidae	Coleoptera
Diaprepes_abbreviatus	Euphorbiaceae	Diaprepes	Curculionidae	Coleoptera
Diaprepes_abbreviatus	Combretaceae	Diaprepes	Curculionidae	Coleoptera
Diaprepes_abbreviatus	Sapindaceae	Diaprepes	Curculionidae	Coleoptera
Diaprepes_abbreviatus	Ebenaceae	Diaprepes	Curculionidae	Coleoptera
Diaprepes_abbreviatus	Araliaceae	Diaprepes	Curculionidae	Coleoptera
Diaprepes_abbreviatus	Asparagaceae	Diaprepes	Curculionidae	Coleoptera
Diaprepes_abbreviatus	Rosaceae	Diaprepes	Curculionidae	Coleoptera
Diaprepes_abbreviatus	Myrtaceae	Diaprepes	Curculionidae	Coleoptera
Diaprepes_abbreviatus	Rubiaceae	Diaprepes	Curculionidae	Coleoptera
Diaprepes_abbreviatus	Moraceae	Diaprepes	Curculionidae	Coleoptera
Diaprepes_abbreviatus	Iridaceae	Diaprepes	Curculionidae	Coleoptera
Diaprepes_abbreviatus	Zygophyllaceae	Diaprepes	Curculionidae	Coleoptera
Diaprepes_abbreviatus	Apocynaceae	Diaprepes	Curculionidae	Coleoptera
Diaprepes_abbreviatus	Convolvulaceae	Diaprepes	Curculionidae	Coleoptera
Diaprepes_abbreviatus	Cupressaceae	Diaprepes	Curculionidae	Coleoptera
Diaprepes_abbreviatus	Lythraceae	Diaprepes	Curculionidae	Coleoptera
Diaprepes_abbreviatus	Anacardiaceae	Diaprepes	Curculionidae	Coleoptera
Diaprepes_abbreviatus	Marantaceae	Diaprepes	Curculionidae	Coleoptera
Diaprepes_abbreviatus	Lauraceae	Diaprepes	Curculionidae	Coleoptera
Diaprepes_abbreviatus	Arecaceae	Diaprepes	Curculionidae	Coleoptera
Diaprepes_abbreviatus	Rhizophoraceae	Diaprepes	Curculionidae	Coleoptera
Diaprepes_abbreviatus	Poaceae	Diaprepes	Curculionidae	Coleoptera
Diaprepes_abbreviatus	Ximeniaceae	Diaprepes	Curculionidae	Coleoptera
Hylastinus_obscurus	Fabaceae	Hylastinus	Curculionidae	Coleoptera
Hypera_meles	Fabaceae	Hypera	Curculionidae	Coleoptera
Hypera_postica	Fabaceae	Hypera	Curculionidae	Coleoptera
Hypera_postica	Amaranthaceae	Hypera	Curculionidae	Coleoptera
Hypera_postica	Brassicaceae	Hypera	Curculionidae	Coleoptera
Hypera_postica	Rosaceae	Hypera	Curculionidae	Coleoptera
Hypera_postica	Asteraceae	Hypera	Curculionidae	Coleoptera
Hypera_postica	Plantaginaceae	Hypera	Curculionidae	Coleoptera
Hypera_postica	Solanaceae	Hypera	Curculionidae	Coleoptera
Hypera_postica	Poaceae	Hypera	Curculionidae	Coleoptera
Hypothenemus_obscurus	Lecythidaceae	Hypothenemus	Curculionidae	Coleoptera
Hypothenemus_obscurus	Fabaceae	Hypothenemus	Curculionidae	Coleoptera
Hypothenemus_obscurus	Myrtaceae	Hypothenemus	Curculionidae	Coleoptera
Hypothenemus_obscurus	Proteaceae	Hypothenemus	Curculionidae	Coleoptera
Hypothenemus_obscurus	Myristicaceae	Hypothenemus	Curculionidae	Coleoptera
Hypothenemus_obscurus	Malvaceae	Hypothenemus	Curculionidae	Coleoptera
Listroderes_costirostris	Liliaceae	Listroderes	Curculionidae	Coleoptera
Listroderes_costirostris	Fabaceae	Listroderes	Curculionidae	Coleoptera
Listroderes_costirostris	Brassicaceae	Listroderes	Curculionidae	Coleoptera
Listroderes_costirostris	Loganiaceae	Listroderes	Curculionidae	Coleoptera
Listroderes_costirostris	Solanaceae	Listroderes	Curculionidae	Coleoptera
Listroderes_costirostris	Asteraceae	Listroderes	Curculionidae	Coleoptera
Listroderes_costirostris	Apiaceae	Listroderes	Curculionidae	Coleoptera
Listroderes_costirostris	Geraniaceae	Listroderes	Curculionidae	Coleoptera
Listroderes_costirostris	Scrophulariaceae	Listroderes	Curculionidae	Coleoptera
Listroderes_costirostris	Malvaceae	Listroderes	Curculionidae	Coleoptera
Listroderes_costirostris	Moraceae	Listroderes	Curculionidae	Coleoptera
Listroderes_costirostris	Oxalidaceae	Listroderes	Curculionidae	Coleoptera
Listroderes_costirostris	Papaveraceae	Listroderes	Curculionidae	Coleoptera
Listroderes_costirostris	Polemoniaceae	Listroderes	Curculionidae	Coleoptera
Listroderes_costirostris	Plantaginaceae	Listroderes	Curculionidae	Coleoptera
Listroderes_costirostris	Polygonaceae	Listroderes	Curculionidae	Coleoptera
Listroderes_costirostris	Lamiaceae	Listroderes	Curculionidae	Coleoptera
Listroderes_costirostris	Caryophyllaceae	Listroderes	Curculionidae	Coleoptera
Listroderes_costirostris	Verbenaceae	Listroderes	Curculionidae	Coleoptera
Listroderes_costirostris	Violaceae	Listroderes	Curculionidae	Coleoptera
Listroderes_costirostris	Amaryllidaceae	Listroderes	Curculionidae	Coleoptera
Listroderes_costirostris	Amaranthaceae	Listroderes	Curculionidae	Coleoptera
Listronotus_oregonensis	Apiaceae	Listronotus	Curculionidae	Coleoptera
Naupactus_leucoloma	Amaryllidaceae	Naupactus	Curculionidae	Coleoptera
Naupactus_leucoloma	Fabaceae	Naupactus	Curculionidae	Coleoptera
Naupactus_leucoloma	Convolvulaceae	Naupactus	Curculionidae	Coleoptera
Naupactus_leucoloma	Solanaceae	Naupactus	Curculionidae	Coleoptera
Naupactus_minor	Fabaceae	Naupactus	Curculionidae	Coleoptera
Naupactus_peregrinus	Fabaceae	Naupactus	Curculionidae	Coleoptera
Nemocestes_incomptus	Rosaceae	Nemocestes	Curculionidae	Coleoptera
Otiorhynchus_cribricollis	Rutaceae	Otiorhynchus	Curculionidae	Coleoptera
Otiorhynchus_cribricollis	Rosaceae	Otiorhynchus	Curculionidae	Coleoptera
Otiorhynchus_cribricollis	Fabaceae	Otiorhynchus	Curculionidae	Coleoptera
Otiorhynchus_cribricollis	Oleaceae	Otiorhynchus	Curculionidae	Coleoptera
Otiorhynchus_cribricollis	Solanaceae	Otiorhynchus	Curculionidae	Coleoptera
Otiorhynchus_ligustici	Cannabaceae	Otiorhynchus	Curculionidae	Coleoptera
Otiorhynchus_ligustici	Fabaceae	Otiorhynchus	Curculionidae	Coleoptera
Otiorhynchus_ligustici	Vitaceae	Otiorhynchus	Curculionidae	Coleoptera
Otiorhynchus_ovatus	Amaranthaceae	Otiorhynchus	Curculionidae	Coleoptera
Otiorhynchus_ovatus	Betulaceae	Otiorhynchus	Curculionidae	Coleoptera
Otiorhynchus_ovatus	Rosaceae	Otiorhynchus	Curculionidae	Coleoptera
Otiorhynchus_ovatus	Asteraceae	Otiorhynchus	Curculionidae	Coleoptera
Otiorhynchus_ovatus	Lamiaceae	Otiorhynchus	Curculionidae	Coleoptera
Otiorhynchus_ovatus	Pinaceae	Otiorhynchus	Curculionidae	Coleoptera
Otiorhynchus_ovatus	Cupressaceae	Otiorhynchus	Curculionidae	Coleoptera
Otiorhynchus_rugosostriatus	Betulaceae	Otiorhynchus	Curculionidae	Coleoptera
Otiorhynchus_rugosostriatus	Rosaceae	Otiorhynchus	Curculionidae	Coleoptera
Otiorhynchus_rugosostriatus	Cupressaceae	Otiorhynchus	Curculionidae	Coleoptera
Otiorhynchus_rugosostriatus	Ericaceae	Otiorhynchus	Curculionidae	Coleoptera
Otiorhynchus_rugosostriatus	Vitaceae	Otiorhynchus	Curculionidae	Coleoptera
Otiorhynchus_singularis	Pinaceae	Otiorhynchus	Curculionidae	Coleoptera
Otiorhynchus_singularis	Cupressaceae	Otiorhynchus	Curculionidae	Coleoptera
Otiorhynchus_singularis	Betulaceae	Otiorhynchus	Curculionidae	Coleoptera
Otiorhynchus_singularis	Cannabaceae	Otiorhynchus	Curculionidae	Coleoptera
Otiorhynchus_singularis	Grossulariaceae	Otiorhynchus	Curculionidae	Coleoptera
Otiorhynchus_singularis	Rosaceae	Otiorhynchus	Curculionidae	Coleoptera
Otiorhynchus_singularis	Malvaceae	Otiorhynchus	Curculionidae	Coleoptera
Otiorhynchus_sulcatus	Saxifragaceae	Otiorhynchus	Curculionidae	Coleoptera
Otiorhynchus_sulcatus	Begoniaceae	Otiorhynchus	Curculionidae	Coleoptera
Otiorhynchus_sulcatus	Theaceae	Otiorhynchus	Curculionidae	Coleoptera
Otiorhynchus_sulcatus	Brassicaceae	Otiorhynchus	Curculionidae	Coleoptera
Otiorhynchus_sulcatus	Asteraceae	Otiorhynchus	Curculionidae	Coleoptera
Otiorhynchus_sulcatus	Vitaceae	Otiorhynchus	Curculionidae	Coleoptera
Otiorhynchus_sulcatus	Cornaceae	Otiorhynchus	Curculionidae	Coleoptera
Otiorhynchus_sulcatus	Betulaceae	Otiorhynchus	Curculionidae	Coleoptera
Otiorhynchus_sulcatus	Rosaceae	Otiorhynchus	Curculionidae	Coleoptera
Otiorhynchus_sulcatus	Taxodiaceae	Otiorhynchus	Curculionidae	Coleoptera
Otiorhynchus_sulcatus	Primulaceae	Otiorhynchus	Curculionidae	Coleoptera
Otiorhynchus_sulcatus	Ericaceae	Otiorhynchus	Curculionidae	Coleoptera
Otiorhynchus_sulcatus	Celastraceae	Otiorhynchus	Curculionidae	Coleoptera
Otiorhynchus_sulcatus	Onagraceae	Otiorhynchus	Curculionidae	Coleoptera
Otiorhynchus_sulcatus	Araliaceae	Otiorhynchus	Curculionidae	Coleoptera
Otiorhynchus_sulcatus	Cannabaceae	Otiorhynchus	Curculionidae	Coleoptera
Otiorhynchus_sulcatus	Balsaminaceae	Otiorhynchus	Curculionidae	Coleoptera
Otiorhynchus_sulcatus	Cupressaceae	Otiorhynchus	Curculionidae	Coleoptera
Otiorhynchus_sulcatus	Crassulaceae	Otiorhynchus	Curculionidae	Coleoptera
Otiorhynchus_sulcatus	Oleaceae	Otiorhynchus	Curculionidae	Coleoptera
Otiorhynchus_sulcatus	Hamamelidaceae	Otiorhynchus	Curculionidae	Coleoptera
Otiorhynchus_sulcatus	Pinaceae	Otiorhynchus	Curculionidae	Coleoptera
Otiorhynchus_sulcatus	Salicaceae	Otiorhynchus	Curculionidae	Coleoptera
Otiorhynchus_sulcatus	Agavaceae	Otiorhynchus	Curculionidae	Coleoptera
Otiorhynchus_sulcatus	Taxaceae	Otiorhynchus	Curculionidae	Coleoptera
Otiorhynchus_sulcatus	Fabaceae	Otiorhynchus	Curculionidae	Coleoptera
Otiorhynchus_sulcatus	Violaceae	Otiorhynchus	Curculionidae	Coleoptera
Otiorhynchus_sulcatus	Amaranthaceae	Otiorhynchus	Curculionidae	Coleoptera
Otiorhynchus_sulcatus	Altingiaceae	Otiorhynchus	Curculionidae	Coleoptera
Otiorhynchus_sulcatus	Asparagaceae	Otiorhynchus	Curculionidae	Coleoptera
Pachnaeus_litus	Rutaceae	Pachnaeus	Curculionidae	Coleoptera
Pachnaeus_litus	Convolvulaceae	Pachnaeus	Curculionidae	Coleoptera
Pachnaeus_litus	Anacardiaceae	Pachnaeus	Curculionidae	Coleoptera
Pachnaeus_litus	Lamiaceae	Pachnaeus	Curculionidae	Coleoptera
Pantomorus_cervinus	Apocynaceae	Pantomorus	Curculionidae	Coleoptera
Pantomorus_cervinus	Rutaceae	Pantomorus	Curculionidae	Coleoptera
Pantomorus_cervinus	Ebenaceae	Pantomorus	Curculionidae	Coleoptera
Pantomorus_cervinus	Rosaceae	Pantomorus	Curculionidae	Coleoptera
Pantomorus_cervinus	Juglandaceae	Pantomorus	Curculionidae	Coleoptera
Pantomorus_cervinus	Passifloraceae	Pantomorus	Curculionidae	Coleoptera
Pantomorus_cervinus	Lauraceae	Pantomorus	Curculionidae	Coleoptera
Pantomorus_cervinus	Polygonaceae	Pantomorus	Curculionidae	Coleoptera
Pantomorus_cervinus	Solanaceae	Pantomorus	Curculionidae	Coleoptera
Pantomorus_cervinus	Euphorbiaceae	Pantomorus	Curculionidae	Coleoptera
Phloeotribus_liminaris	Rosaceae	Phloeotribus	Curculionidae	Coleoptera
Sciopithes_obscurus	Rosaceae	Sciopithes	Curculionidae	Coleoptera
Scolytus_rugulosus	Rosaceae	Scolytus	Curculionidae	Coleoptera
Sitona_cylindricollis	Fabaceae	Sitona	Curculionidae	Coleoptera
Sitona_hispidulus	Fabaceae	Sitona	Curculionidae	Coleoptera
Sitona_lineatus	Amaranthaceae	Sitona	Curculionidae	Coleoptera
Sitona_lineatus	Fabaceae	Sitona	Curculionidae	Coleoptera
Smicronyx_fulvus	Asteraceae	Smicronyx	Curculionidae	Coleoptera
Smicronyx_sordidus	Asteraceae	Smicronyx	Curculionidae	Coleoptera
Trachelus_tabidus	Poaceae	Trachelus	Curculionidae	Coleoptera
Trichobaris_trinotata	Solanaceae	Trichobaris	Curculionidae	Coleoptera
Tychius_picirostris	Fabaceae	Tychius	Curculionidae	Coleoptera
Xyleborus_dispar	Pinaceae	Xyleborus	Curculionidae	Coleoptera
Xyleborus_dispar	Fabaceae	Xyleborus	Curculionidae	Coleoptera
Xyleborus_dispar	Hippocastanaceae	Xyleborus	Curculionidae	Coleoptera
Xyleborus_dispar	Betulaceae	Xyleborus	Curculionidae	Coleoptera
Xyleborus_dispar	Juglandaceae	Xyleborus	Curculionidae	Coleoptera
Xyleborus_dispar	Fagaceae	Xyleborus	Curculionidae	Coleoptera
Xyleborus_dispar	Rosaceae	Xyleborus	Curculionidae	Coleoptera
Xyleborus_dispar	Caprifoliaceae	Xyleborus	Curculionidae	Coleoptera
Xyleborus_dispar	Myrtaceae	Xyleborus	Curculionidae	Coleoptera
Xyleborus_dispar	Rhamnaceae	Xyleborus	Curculionidae	Coleoptera
Xyleborus_dispar	Oleaceae	Xyleborus	Curculionidae	Coleoptera
Xyleborus_dispar	Cupressaceae	Xyleborus	Curculionidae	Coleoptera
Xyleborus_dispar	Sapindaceae	Xyleborus	Curculionidae	Coleoptera
Xyleborus_dispar	Magnoliaceae	Xyleborus	Curculionidae	Coleoptera
Xyleborus_dispar	Platanaceae	Xyleborus	Curculionidae	Coleoptera
Xyleborus_dispar	Salicaceae	Xyleborus	Curculionidae	Coleoptera
Xyleborus_dispar	Punicaceae	Xyleborus	Curculionidae	Coleoptera
Xyleborus_dispar	Grossulariaceae	Xyleborus	Curculionidae	Coleoptera
Xyleborus_dispar	Lauraceae	Xyleborus	Curculionidae	Coleoptera
Xyleborus_dispar	Tiliaceae	Xyleborus	Curculionidae	Coleoptera
Xyleborus_dispar	Ulmaceae	Xyleborus	Curculionidae	Coleoptera
Xyleborus_dispar	Vitaceae	Xyleborus	Curculionidae	Coleoptera
Xyleborus_dispar	Lythraceae	Xyleborus	Curculionidae	Coleoptera
Xyleborus_dispar	Adoxaceae	Xyleborus	Curculionidae	Coleoptera
Xylosandrus_compactus	Fabaceae	Xylosandrus	Curculionidae	Coleoptera
Xylosandrus_compactus	Annonaceae	Xylosandrus	Curculionidae	Coleoptera
Xylosandrus_compactus	Burseraceae	Xylosandrus	Curculionidae	Coleoptera
Xylosandrus_compactus	Theaceae	Xylosandrus	Curculionidae	Coleoptera
Xylosandrus_compactus	Fagaceae	Xylosandrus	Curculionidae	Coleoptera
Xylosandrus_compactus	Meliaceae	Xylosandrus	Curculionidae	Coleoptera
Xylosandrus_compactus	Lauraceae	Xylosandrus	Curculionidae	Coleoptera
Xylosandrus_compactus	Rubiaceae	Xylosandrus	Curculionidae	Coleoptera
Xylosandrus_compactus	Rhamnaceae	Xylosandrus	Curculionidae	Coleoptera
Xylosandrus_compactus	Cornaceae	Xylosandrus	Curculionidae	Coleoptera
Xylosandrus_compactus	Orchidaceae	Xylosandrus	Curculionidae	Coleoptera
Xylosandrus_compactus	Euphorbiaceae	Xylosandrus	Curculionidae	Coleoptera
Xylosandrus_compactus	Proteaceae	Xylosandrus	Curculionidae	Coleoptera
Xylosandrus_compactus	Anacardiaceae	Xylosandrus	Curculionidae	Coleoptera
Xylosandrus_compactus	Myrtaceae	Xylosandrus	Curculionidae	Coleoptera
Xylosandrus_compactus	Pinaceae	Xylosandrus	Curculionidae	Coleoptera
Xylosandrus_compactus	Sapindaceae	Xylosandrus	Curculionidae	Coleoptera
Xylosandrus_compactus	Dipterocarpaceae	Xylosandrus	Curculionidae	Coleoptera
Xylosandrus_compactus	Gentianaceae	Xylosandrus	Curculionidae	Coleoptera
Xylosandrus_compactus	Sterculiaceae	Xylosandrus	Curculionidae	Coleoptera
Xylosandrus_compactus	Malvaceae	Xylosandrus	Curculionidae	Coleoptera
Xylosandrus_compactus	Lythraceae	Xylosandrus	Curculionidae	Coleoptera
Sphenophorus_callosus	Poaceae	Sphenophorus	Dryophthoridae	Coleoptera
Sphenophorus_parvulus	Poaceae	Sphenophorus	Dryophthoridae	Coleoptera
Sphenophorus_venatus	Poaceae	Sphenophorus	Dryophthoridae	Coleoptera
Euetheola_rugiceps	Poaceae	Euetheola	Scarabaeidae	Coleoptera
Conoderus_amplicollis	Fabaceae	Conoderus	Elateridae	Coleoptera
Conoderus_amplicollis	Convolvulaceae	Conoderus	Elateridae	Coleoptera
Conoderus_amplicollis	Solanaceae	Conoderus	Elateridae	Coleoptera
Conoderus_amplicollis	Poaceae	Conoderus	Elateridae	Coleoptera
Conoderus_falli	Fabaceae	Conoderus	Elateridae	Coleoptera
Conoderus_falli	Convolvulaceae	Conoderus	Elateridae	Coleoptera
Conoderus_falli	Solanaceae	Conoderus	Elateridae	Coleoptera
Conoderus_falli	Poaceae	Conoderus	Elateridae	Coleoptera
Conoderus_vespertinus	Convolvulaceae	Conoderus	Elateridae	Coleoptera
Conoderus_vespertinus	Solanaceae	Conoderus	Elateridae	Coleoptera
Ctenicera_pruinina	Solanaceae	Ctenicera	Elateridae	Coleoptera
Ctenicera_pruinina	Poaceae	Ctenicera	Elateridae	Coleoptera
Limonius_californicus	Amaranthaceae	Limonius	Elateridae	Coleoptera
Limonius_californicus	Asteraceae	Limonius	Elateridae	Coleoptera
Limonius_californicus	Brassicaceae	Limonius	Elateridae	Coleoptera
Limonius_californicus	Cucurbitaceae	Limonius	Elateridae	Coleoptera
Limonius_californicus	Fabaceae	Limonius	Elateridae	Coleoptera
Limonius_californicus	Polygonaceae	Limonius	Elateridae	Coleoptera
Limonius_californicus	Solanaceae	Limonius	Elateridae	Coleoptera
Limonius_californicus	Poaceae	Limonius	Elateridae	Coleoptera
Limonius_infuscatus	Poaceae	Limonius	Elateridae	Coleoptera
Lissorhoptrus_oryzophilus	Poaceae	Lissorhoptrus	Erirhinidae	Coleoptera
Lissorhoptrus_oryzophilus	Cyperaceae	Lissorhoptrus	Erirhinidae	Coleoptera
Languria_mozardi	Fabaceae	Languria	Languriidae	Coleoptera
Epicauta_fabricii	Fabaceae	Epicauta	Meloidae	Coleoptera
Epicauta_occidentalis	Fabaceae	Epicauta	Meloidae	Coleoptera
Epicauta_pensylvanica	Fabaceae	Epicauta	Meloidae	Coleoptera
Epicauta_pestifera	Amaranthaceae	Epicauta	Meloidae	Coleoptera
Epicauta_vittata	Fabaceae	Epicauta	Meloidae	Coleoptera
Epicauta_vittata	Solanaceae	Epicauta	Meloidae	Coleoptera
Macrodactylus_subspinosus	Rosaceae	Macrodactylus	Scarabaeidae	Coleoptera
Maladera_castanea	Convolvulaceae	Maladera	Scarabaeidae	Coleoptera
Phyllophaga_anxia	Poaceae	Phyllophaga	Scarabaeidae	Coleoptera
Phyllophaga_crinita	Poaceae	Phyllophaga	Scarabaeidae	Coleoptera
Phyllophaga_fusca	Pinaceae	Phyllophaga	Scarabaeidae	Coleoptera
Exomala_orientalis	Poaceae	Exomala	Scarabaeidae	Coleoptera
Exomala_orientalis	Malvaceae	Exomala	Scarabaeidae	Coleoptera
Exomala_orientalis	Bromeliaceae	Exomala	Scarabaeidae	Coleoptera
Exomala_orientalis	Fagaceae	Exomala	Scarabaeidae	Coleoptera
Exomala_orientalis	Asteraceae	Exomala	Scarabaeidae	Coleoptera
Exomala_orientalis	Celastraceae	Exomala	Scarabaeidae	Coleoptera
Exomala_orientalis	Rosaceae	Exomala	Scarabaeidae	Coleoptera
Exomala_orientalis	Iridaceae	Exomala	Scarabaeidae	Coleoptera
Exomala_orientalis	Berberidaceae	Exomala	Scarabaeidae	Coleoptera
Exomala_orientalis	Solanaceae	Exomala	Scarabaeidae	Coleoptera
Exomala_orientalis	Polemoniaceae	Exomala	Scarabaeidae	Coleoptera
Exomala_orientalis	Ericaceae	Exomala	Scarabaeidae	Coleoptera
Popillia_japonica	Sapindaceae	Popillia	Scarabaeidae	Coleoptera
Popillia_japonica	Hippocastanaceae	Popillia	Scarabaeidae	Coleoptera
Popillia_japonica	Malvaceae	Popillia	Scarabaeidae	Coleoptera
Popillia_japonica	Liliaceae	Popillia	Scarabaeidae	Coleoptera
Popillia_japonica	Betulaceae	Popillia	Scarabaeidae	Coleoptera
Popillia_japonica	Fagaceae	Popillia	Scarabaeidae	Coleoptera
Popillia_japonica	Fabaceae	Popillia	Scarabaeidae	Coleoptera
Popillia_japonica	Juglandaceae	Popillia	Scarabaeidae	Coleoptera
Popillia_japonica	Lythraceae	Popillia	Scarabaeidae	Coleoptera
Popillia_japonica	Rosaceae	Popillia	Scarabaeidae	Coleoptera
Popillia_japonica	Vitaceae	Popillia	Scarabaeidae	Coleoptera
Popillia_japonica	Platanaceae	Popillia	Scarabaeidae	Coleoptera
Popillia_japonica	Polygonaceae	Popillia	Scarabaeidae	Coleoptera
Popillia_japonica	Salicaceae	Popillia	Scarabaeidae	Coleoptera
Popillia_japonica	Lauraceae	Popillia	Scarabaeidae	Coleoptera
Popillia_japonica	Tiliaceae	Popillia	Scarabaeidae	Coleoptera
Popillia_japonica	Ulmaceae	Popillia	Scarabaeidae	Coleoptera
Popillia_japonica	Poaceae	Popillia	Scarabaeidae	Coleoptera
Popillia_japonica	Asparagaceae	Popillia	Scarabaeidae	Coleoptera
Agromyza_frontella	Fabaceae	Agromyza	Agromyzidae	Diptera
Liriomyza_brassicae	Brassicaceae	Liriomyza	Agromyzidae	Diptera
Liriomyza_brassicae	Resedaceae	Liriomyza	Agromyzidae	Diptera
Liriomyza_brassicae	Tropaeolaceae	Liriomyza	Agromyzidae	Diptera
Liriomyza_huidobrensis	Liliaceae	Liriomyza	Agromyzidae	Diptera
Liriomyza_huidobrensis	Amaranthaceae	Liriomyza	Agromyzidae	Diptera
Liriomyza_huidobrensis	Apiaceae	Liriomyza	Agromyzidae	Diptera
Liriomyza_huidobrensis	Asteraceae	Liriomyza	Agromyzidae	Diptera
Liriomyza_huidobrensis	Brassicaceae	Liriomyza	Agromyzidae	Diptera
Liriomyza_huidobrensis	Solanaceae	Liriomyza	Agromyzidae	Diptera
Liriomyza_huidobrensis	Cucurbitaceae	Liriomyza	Agromyzidae	Diptera
Liriomyza_huidobrensis	Caryophyllaceae	Liriomyza	Agromyzidae	Diptera
Liriomyza_huidobrensis	Fabaceae	Liriomyza	Agromyzidae	Diptera
Liriomyza_huidobrensis	Linaceae	Liriomyza	Agromyzidae	Diptera
Liriomyza_huidobrensis	Oxalidaceae	Liriomyza	Agromyzidae	Diptera
Liriomyza_huidobrensis	Portulacaceae	Liriomyza	Agromyzidae	Diptera
Liriomyza_huidobrensis	Tropaeolaceae	Liriomyza	Agromyzidae	Diptera
Liriomyza_huidobrensis	Valerianaceae	Liriomyza	Agromyzidae	Diptera
Liriomyza_huidobrensis	Verbenaceae	Liriomyza	Agromyzidae	Diptera
Liriomyza_huidobrensis	Amaryllidaceae	Liriomyza	Agromyzidae	Diptera
Liriomyza_huidobrensis	Caprifoliaceae	Liriomyza	Agromyzidae	Diptera
Liriomyza_pusilla	Asteraceae	Liriomyza	Agromyzidae	Diptera
Liriomyza_sativae	Malvaceae	Liriomyza	Agromyzidae	Diptera
Liriomyza_sativae	Liliaceae	Liriomyza	Agromyzidae	Diptera
Liriomyza_sativae	Amaranthaceae	Liriomyza	Agromyzidae	Diptera
Liriomyza_sativae	Apiaceae	Liriomyza	Agromyzidae	Diptera
Liriomyza_sativae	Fabaceae	Liriomyza	Agromyzidae	Diptera
Liriomyza_sativae	Asteraceae	Liriomyza	Agromyzidae	Diptera
Liriomyza_sativae	Brassicaceae	Liriomyza	Agromyzidae	Diptera
Liriomyza_sativae	Solanaceae	Liriomyza	Agromyzidae	Diptera
Liriomyza_sativae	Cucurbitaceae	Liriomyza	Agromyzidae	Diptera
Liriomyza_sativae	Lamiaceae	Liriomyza	Agromyzidae	Diptera
Liriomyza_sativae	Polemoniaceae	Liriomyza	Agromyzidae	Diptera
Liriomyza_sativae	Euphorbiaceae	Liriomyza	Agromyzidae	Diptera
Liriomyza_sativae	Poaceae	Liriomyza	Agromyzidae	Diptera
Liriomyza_sativae	Amaryllidaceae	Liriomyza	Agromyzidae	Diptera
Liriomyza_trifolii	Malvaceae	Liriomyza	Agromyzidae	Diptera
Liriomyza_trifolii	Asteraceae	Liriomyza	Agromyzidae	Diptera
Liriomyza_trifolii	Liliaceae	Liriomyza	Agromyzidae	Diptera
Liriomyza_trifolii	Alstroemeriaceae	Liriomyza	Agromyzidae	Diptera
Liriomyza_trifolii	Scrophulariaceae	Liriomyza	Agromyzidae	Diptera
Liriomyza_trifolii	Apiaceae	Liriomyza	Agromyzidae	Diptera
Liriomyza_trifolii	Fabaceae	Liriomyza	Agromyzidae	Diptera
Liriomyza_trifolii	Poaceae	Liriomyza	Agromyzidae	Diptera
Liriomyza_trifolii	Basellaceae	Liriomyza	Agromyzidae	Diptera
Liriomyza_trifolii	Brassicaceae	Liriomyza	Agromyzidae	Diptera
Liriomyza_trifolii	Solanaceae	Liriomyza	Agromyzidae	Diptera
Liriomyza_trifolii	Cucurbitaceae	Liriomyza	Agromyzidae	Diptera
Liriomyza_trifolii	Rubiaceae	Liriomyza	Agromyzidae	Diptera
Liriomyza_trifolii	Rosaceae	Liriomyza	Agromyzidae	Diptera
Liriomyza_trifolii	Caryophyllaceae	Liriomyza	Agromyzidae	Diptera
Liriomyza_trifolii	Iridaceae	Liriomyza	Agromyzidae	Diptera
Liriomyza_trifolii	Convolvulaceae	Liriomyza	Agromyzidae	Diptera
Liriomyza_trifolii	Lamiaceae	Liriomyza	Agromyzidae	Diptera
Liriomyza_trifolii	Polemoniaceae	Liriomyza	Agromyzidae	Diptera
Liriomyza_trifolii	Primulaceae	Liriomyza	Agromyzidae	Diptera
Liriomyza_trifolii	Euphorbiaceae	Liriomyza	Agromyzidae	Diptera
Liriomyza_trifolii	Zygophyllaceae	Liriomyza	Agromyzidae	Diptera
Liriomyza_trifolii	Tropaeolaceae	Liriomyza	Agromyzidae	Diptera
Liriomyza_trifolii	Typhaceae	Liriomyza	Agromyzidae	Diptera
Liriomyza_trifolii	Verbenaceae	Liriomyza	Agromyzidae	Diptera
Liriomyza_trifolii	Amaryllidaceae	Liriomyza	Agromyzidae	Diptera
Liriomyza_trifolii	Amaranthaceae	Liriomyza	Agromyzidae	Diptera
Ophiomyia_simplex	Asparagaceae	Ophiomyia	Agromyzidae	Diptera
Delia_antiqua	Amaryllidaceae	Delia	Anthomyiidae	Diptera
Delia_floralis	Amaryllidaceae	Delia	Anthomyiidae	Diptera
Delia_floralis	Brassicaceae	Delia	Anthomyiidae	Diptera
Delia_florilega	Amaryllidaceae	Delia	Anthomyiidae	Diptera
Delia_florilega	Brassicaceae	Delia	Anthomyiidae	Diptera
Delia_florilega	Fabaceae	Delia	Anthomyiidae	Diptera
Delia_florilega	Solanaceae	Delia	Anthomyiidae	Diptera
Delia_florilega	Poaceae	Delia	Anthomyiidae	Diptera
Delia_platura	Amaryllidaceae	Delia	Anthomyiidae	Diptera
Delia_platura	Asparagaceae	Delia	Anthomyiidae	Diptera
Delia_platura	Amaranthaceae	Delia	Anthomyiidae	Diptera
Delia_platura	Brassicaceae	Delia	Anthomyiidae	Diptera
Delia_platura	Cucurbitaceae	Delia	Anthomyiidae	Diptera
Delia_platura	Asteraceae	Delia	Anthomyiidae	Diptera
Delia_platura	Apiaceae	Delia	Anthomyiidae	Diptera
Delia_platura	Dioscoreaceae	Delia	Anthomyiidae	Diptera
Delia_platura	Rosaceae	Delia	Anthomyiidae	Diptera
Delia_platura	Fabaceae	Delia	Anthomyiidae	Diptera
Delia_platura	Malvaceae	Delia	Anthomyiidae	Diptera
Delia_platura	Poaceae	Delia	Anthomyiidae	Diptera
Delia_platura	Cupressaceae	Delia	Anthomyiidae	Diptera
Delia_platura	Pinaceae	Delia	Anthomyiidae	Diptera
Delia_platura	Solanaceae	Delia	Anthomyiidae	Diptera
Delia_radicum	Brassicaceae	Delia	Anthomyiidae	Diptera
Pegomya_betae	Amaranthaceae	Pegomya	Anthomyiidae	Diptera
Pegomya_hyoscyami	Solanaceae	Pegomya	Anthomyiidae	Diptera
Pegomya_hyoscyami	Amaranthaceae	Pegomya	Anthomyiidae	Diptera
Contarinia_pyrivora	Rosaceae	Contarinia	Cecidomyiidae	Diptera
Contarinia_schulzi	Asteraceae	Contarinia	Cecidomyiidae	Diptera
Eriophyes_cynodoniensis	Poaceae	Eriophyes	Cecidomyiidae	Diptera
Eriophyes_emarginatae	Rosaceae	Eriophyes	Cecidomyiidae	Diptera
Mayetiola_destructor	Poaceae	Mayetiola	Cecidomyiidae	Diptera
Sitodiplosis_mosellana	Poaceae	Sitodiplosis	Cecidomyiidae	Diptera
Meromyza_americana	Poaceae	Meromyza	Chloropidae	Diptera
Oscinella_frit	Poaceae	Oscinella	Chloropidae	Diptera
Hydrellia_griseola	Poaceae	Hydrellia	Ephydridae	Diptera
Psila_rosae	Apiaceae	Psila	Psilidae	Diptera
Psila_rosae	Brassicaceae	Psila	Psilidae	Diptera
Eumerus_strigatus	Amaryllidaceae	Eumerus	Syrphidae	Diptera
Anastrepha_ludens	Anacardiaceae	Anastrepha	Tephritidae	Diptera
Anastrepha_ludens	Annonaceae	Anastrepha	Tephritidae	Diptera
Anastrepha_ludens	Caricaceae	Anastrepha	Tephritidae	Diptera
Anastrepha_ludens	Rutaceae	Anastrepha	Tephritidae	Diptera
Anastrepha_ludens	Rubiaceae	Anastrepha	Tephritidae	Diptera
Anastrepha_ludens	Ebenaceae	Anastrepha	Tephritidae	Diptera
Anastrepha_ludens	Fabaceae	Anastrepha	Tephritidae	Diptera
Anastrepha_ludens	Rosaceae	Anastrepha	Tephritidae	Diptera
Anastrepha_ludens	Clusiaceae	Anastrepha	Tephritidae	Diptera
Anastrepha_ludens	Passifloraceae	Anastrepha	Tephritidae	Diptera
Anastrepha_ludens	Lauraceae	Anastrepha	Tephritidae	Diptera
Anastrepha_ludens	Myrtaceae	Anastrepha	Tephritidae	Diptera
Anastrepha_ludens	Punicaceae	Anastrepha	Tephritidae	Diptera
Anastrepha_ludens	Sapindaceae	Anastrepha	Tephritidae	Diptera
Anastrepha_ludens	Calophyllaceae	Anastrepha	Tephritidae	Diptera
Anastrepha_ludens	Lythraceae	Anastrepha	Tephritidae	Diptera
Anastrepha_suspensa	Annonaceae	Anastrepha	Tephritidae	Diptera
Anastrepha_suspensa	Oxalidaceae	Anastrepha	Tephritidae	Diptera
Anastrepha_suspensa	Sapindaceae	Anastrepha	Tephritidae	Diptera
Anastrepha_suspensa	Canellaceae	Anastrepha	Tephritidae	Diptera
Anastrepha_suspensa	Solanaceae	Anastrepha	Tephritidae	Diptera
Anastrepha_suspensa	Caricaceae	Anastrepha	Tephritidae	Diptera
Anastrepha_suspensa	Apocynaceae	Anastrepha	Tephritidae	Diptera
Anastrepha_suspensa	Rutaceae	Anastrepha	Tephritidae	Diptera
Anastrepha_suspensa	Chrysobalanaceae	Anastrepha	Tephritidae	Diptera
Anastrepha_suspensa	Sapotaceae	Anastrepha	Tephritidae	Diptera
Anastrepha_suspensa	Polygonaceae	Anastrepha	Tephritidae	Diptera
Anastrepha_suspensa	Ebenaceae	Anastrepha	Tephritidae	Diptera
Anastrepha_suspensa	Flacourtiaceae	Anastrepha	Tephritidae	Diptera
Anastrepha_suspensa	Rosaceae	Anastrepha	Tephritidae	Diptera
Anastrepha_suspensa	Myrtaceae	Anastrepha	Tephritidae	Diptera
Anastrepha_suspensa	Moraceae	Anastrepha	Tephritidae	Diptera
Anastrepha_suspensa	Clusiaceae	Anastrepha	Tephritidae	Diptera
Anastrepha_suspensa	Malpighiaceae	Anastrepha	Tephritidae	Diptera
Anastrepha_suspensa	Anacardiaceae	Anastrepha	Tephritidae	Diptera
Anastrepha_suspensa	Cucurbitaceae	Anastrepha	Tephritidae	Diptera
Anastrepha_suspensa	Tiliaceae	Anastrepha	Tephritidae	Diptera
Anastrepha_suspensa	Arecaceae	Anastrepha	Tephritidae	Diptera
Anastrepha_suspensa	Punicaceae	Anastrepha	Tephritidae	Diptera
Anastrepha_suspensa	Combretaceae	Anastrepha	Tephritidae	Diptera
Anastrepha_suspensa	Salicaceae	Anastrepha	Tephritidae	Diptera
Anastrepha_suspensa	Muntingiaceae	Anastrepha	Tephritidae	Diptera
Anastrepha_suspensa	Lythraceae	Anastrepha	Tephritidae	Diptera
Neotephritis_finalis	Asteraceae	Neotephritis	Tephritidae	Diptera
Rhagoletis_cingulata	Rosaceae	Rhagoletis	Tephritidae	Diptera
Rhagoletis_completa	Juglandaceae	Rhagoletis	Tephritidae	Diptera
Rhagoletis_completa	Rosaceae	Rhagoletis	Tephritidae	Diptera
Rhagoletis_fausta	Rosaceae	Rhagoletis	Tephritidae	Diptera
Rhagoletis_indifferens	Rosaceae	Rhagoletis	Tephritidae	Diptera
Rhagoletis_indifferens	Rhamnaceae	Rhagoletis	Tephritidae	Diptera
Rhagoletis_mendax	Ericaceae	Rhagoletis	Tephritidae	Diptera
Rhagoletis_pomonella	Rosaceae	Rhagoletis	Tephritidae	Diptera
Rhagoletis_pomonella	Cornaceae	Rhagoletis	Tephritidae	Diptera
Rhagoletis_pomonella	Ericaceae	Rhagoletis	Tephritidae	Diptera
Toxotrypana_curvicauda	Caricaceae	Toxotrypana	Tephritidae	Diptera
Euxesta_notata	Amaryllidaceae	Euxesta	Ulidiidae	Diptera
Adelges_abietis	Pinaceae	Adelges	Adelgidae	Hemiptera
Adelges_piceae	Pinaceae	Adelges	Adelgidae	Hemiptera
Adelges_piceae	Malvaceae	Adelges	Adelgidae	Hemiptera
Adelges_tsugae	Pinaceae	Adelges	Adelgidae	Hemiptera
Pineus_strobi	Pinaceae	Pineus	Adelgidae	Hemiptera
Pineus_strobi	Malvaceae	Pineus	Adelgidae	Hemiptera
Aleurocanthus_woglumi	Anacardiaceae	Aleurocanthus	Aleyrodidae	Hemiptera
Aleurocanthus_woglumi	Annonaceae	Aleurocanthus	Aleyrodidae	Hemiptera
Aleurocanthus_woglumi	Primulaceae	Aleurocanthus	Aleyrodidae	Hemiptera
Aleurocanthus_woglumi	Moraceae	Aleurocanthus	Aleyrodidae	Hemiptera
Aleurocanthus_woglumi	Oxalidaceae	Aleurocanthus	Aleyrodidae	Hemiptera
Aleurocanthus_woglumi	Buxaceae	Aleurocanthus	Aleyrodidae	Hemiptera
Aleurocanthus_woglumi	Caricaceae	Aleurocanthus	Aleyrodidae	Hemiptera
Aleurocanthus_woglumi	Solanaceae	Aleurocanthus	Aleyrodidae	Hemiptera
Aleurocanthus_woglumi	Rutaceae	Aleurocanthus	Aleyrodidae	Hemiptera
Aleurocanthus_woglumi	Arecaceae	Aleurocanthus	Aleyrodidae	Hemiptera
Aleurocanthus_woglumi	Rubiaceae	Aleurocanthus	Aleyrodidae	Hemiptera
Aleurocanthus_woglumi	Rosaceae	Aleurocanthus	Aleyrodidae	Hemiptera
Aleurocanthus_woglumi	Myrtaceae	Aleurocanthus	Aleyrodidae	Hemiptera
Aleurocanthus_woglumi	Malvaceae	Aleurocanthus	Aleyrodidae	Hemiptera
Aleurocanthus_woglumi	Meliaceae	Aleurocanthus	Aleyrodidae	Hemiptera
Aleurocanthus_woglumi	Lauraceae	Aleurocanthus	Aleyrodidae	Hemiptera
Aleurocanthus_woglumi	Sapindaceae	Aleurocanthus	Aleyrodidae	Hemiptera
Aleurocanthus_woglumi	Sapotaceae	Aleurocanthus	Aleyrodidae	Hemiptera
Aleurocanthus_woglumi	Musaceae	Aleurocanthus	Aleyrodidae	Hemiptera
Aleurocanthus_woglumi	Passifloraceae	Aleurocanthus	Aleyrodidae	Hemiptera
Aleurocanthus_woglumi	Apocynaceae	Aleurocanthus	Aleyrodidae	Hemiptera
Aleurocanthus_woglumi	Salicaceae	Aleurocanthus	Aleyrodidae	Hemiptera
Aleurocanthus_woglumi	Punicaceae	Aleurocanthus	Aleyrodidae	Hemiptera
Aleurocanthus_woglumi	Loranthaceae	Aleurocanthus	Aleyrodidae	Hemiptera
Aleurocanthus_woglumi	Vitaceae	Aleurocanthus	Aleyrodidae	Hemiptera
Aleurocanthus_woglumi	Zingiberaceae	Aleurocanthus	Aleyrodidae	Hemiptera
Aleurocanthus_woglumi	Lythraceae	Aleurocanthus	Aleyrodidae	Hemiptera
Aleurodicus_dugesii	Malvaceae	Aleurodicus	Aleyrodidae	Hemiptera
Aleurodicus_dugesii	Strelitziaceae	Aleurodicus	Aleyrodidae	Hemiptera
Aleurodicus_dugesii	Flacourtiaceae	Aleurodicus	Aleyrodidae	Hemiptera
Aleurodicus_dugesii	Myrtaceae	Aleurodicus	Aleyrodidae	Hemiptera
Aleurodicus_dugesii	Apocynaceae	Aleurodicus	Aleyrodidae	Hemiptera
Aleurodicus_dugesii	Paeoniaceae	Aleurodicus	Aleyrodidae	Hemiptera
Aleurodicus_dugesii	Scrophulariaceae	Aleurodicus	Aleyrodidae	Hemiptera
Aleurodicus_dugesii	Sapindaceae	Aleurodicus	Aleyrodidae	Hemiptera
Aleurodicus_dugesii	Araliaceae	Aleurodicus	Aleyrodidae	Hemiptera
Aleurodicus_dugesii	Pittosporaceae	Aleurodicus	Aleyrodidae	Hemiptera
Aleurodicus_dugesii	Rosaceae	Aleurodicus	Aleyrodidae	Hemiptera
Aleurodicus_dugesii	Begoniaceae	Aleurodicus	Aleyrodidae	Hemiptera
Aleurothrixus_floccosus	Anacardiaceae	Aleurothrixus	Aleyrodidae	Hemiptera
Aleurothrixus_floccosus	Annonaceae	Aleurothrixus	Aleyrodidae	Hemiptera
Aleurothrixus_floccosus	Asteraceae	Aleurothrixus	Aleyrodidae	Hemiptera
Aleurothrixus_floccosus	Nyctaginaceae	Aleurothrixus	Aleyrodidae	Hemiptera
Aleurothrixus_floccosus	Rutaceae	Aleurothrixus	Aleyrodidae	Hemiptera
Aleurothrixus_floccosus	Polygonaceae	Aleurothrixus	Aleyrodidae	Hemiptera
Aleurothrixus_floccosus	Rubiaceae	Aleurothrixus	Aleyrodidae	Hemiptera
Aleurothrixus_floccosus	Ebenaceae	Aleurothrixus	Aleyrodidae	Hemiptera
Aleurothrixus_floccosus	Myrtaceae	Aleurothrixus	Aleyrodidae	Hemiptera
Aleurothrixus_floccosus	Liliaceae	Aleurothrixus	Aleyrodidae	Hemiptera
Aleurothrixus_floccosus	Zygophyllaceae	Aleurothrixus	Aleyrodidae	Hemiptera
Aleurothrixus_floccosus	Chrysobalanaceae	Aleurothrixus	Aleyrodidae	Hemiptera
Aleurothrixus_floccosus	Apocynaceae	Aleurothrixus	Aleyrodidae	Hemiptera
Aleurothrixus_floccosus	Solanaceae	Aleurothrixus	Aleyrodidae	Hemiptera
Aleurothrixus_floccosus	Colchicaceae	Aleurothrixus	Aleyrodidae	Hemiptera
Aleurothrixus_floccosus	Cyperaceae	Aleurothrixus	Aleyrodidae	Hemiptera
Aleurothrixus_floccosus	Rosaceae	Aleurothrixus	Aleyrodidae	Hemiptera
Aleyrodes_spiraeoides	Ericaceae	Aleyrodes	Aleyrodidae	Hemiptera
Aleyrodes_spiraeoides	Solanaceae	Aleyrodes	Aleyrodidae	Hemiptera
Aleyrodes_spiraeoides	Scrophulariaceae	Aleyrodes	Aleyrodidae	Hemiptera
Aleyrodes_spiraeoides	Asteraceae	Aleyrodes	Aleyrodidae	Hemiptera
Aleyrodes_spiraeoides	Rhamnaceae	Aleyrodes	Aleyrodidae	Hemiptera
Aleyrodes_spiraeoides	Malvaceae	Aleyrodes	Aleyrodidae	Hemiptera
Aleyrodes_spiraeoides	Iridaceae	Aleyrodes	Aleyrodidae	Hemiptera
Aleyrodes_spiraeoides	Onagraceae	Aleyrodes	Aleyrodidae	Hemiptera
Aleyrodes_spiraeoides	Plantaginaceae	Aleyrodes	Aleyrodidae	Hemiptera
Aleyrodes_spiraeoides	Apocynaceae	Aleyrodes	Aleyrodidae	Hemiptera
Aleyrodes_spiraeoides	Euphorbiaceae	Aleyrodes	Aleyrodidae	Hemiptera
Aleyrodes_spiraeoides	Rosaceae	Aleyrodes	Aleyrodidae	Hemiptera
Aleyrodes_spiraeoides	Fabaceae	Aleyrodes	Aleyrodidae	Hemiptera
Aleyrodes_spiraeoides	Rutaceae	Aleyrodes	Aleyrodidae	Hemiptera
Aleyrodes_spiraeoides	Caprifoliaceae	Aleyrodes	Aleyrodidae	Hemiptera
Aleyrodes_spiraeoides	Hypericaceae	Aleyrodes	Aleyrodidae	Hemiptera
Aleyrodes_spiraeoides	Oleaceae	Aleyrodes	Aleyrodidae	Hemiptera
Aleyrodes_spiraeoides	Violaceae	Aleyrodes	Aleyrodidae	Hemiptera
Aleyrodes_spiraeoides	Boraginaceae	Aleyrodes	Aleyrodidae	Hemiptera
Aleyrodes_spiraeoides	Rubiaceae	Aleyrodes	Aleyrodidae	Hemiptera
Aleyrodes_spiraeoides	Berberidaceae	Aleyrodes	Aleyrodidae	Hemiptera
Bemisia_tabaci	Malvaceae	Bemisia	Aleyrodidae	Hemiptera
Bemisia_tabaci	Asteraceae	Bemisia	Aleyrodidae	Hemiptera
Bemisia_tabaci	Fabaceae	Bemisia	Aleyrodidae	Hemiptera
Bemisia_tabaci	Brassicaceae	Bemisia	Aleyrodidae	Hemiptera
Bemisia_tabaci	Solanaceae	Bemisia	Aleyrodidae	Hemiptera
Bemisia_tabaci	Apocynaceae	Bemisia	Aleyrodidae	Hemiptera
Bemisia_tabaci	Rutaceae	Bemisia	Aleyrodidae	Hemiptera
Bemisia_tabaci	Cucurbitaceae	Bemisia	Aleyrodidae	Hemiptera
Bemisia_tabaci	Euphorbiaceae	Bemisia	Aleyrodidae	Hemiptera
Bemisia_tabaci	Balsaminaceae	Bemisia	Aleyrodidae	Hemiptera
Bemisia_tabaci	Convolvulaceae	Bemisia	Aleyrodidae	Hemiptera
Bemisia_tabaci	Moraceae	Bemisia	Aleyrodidae	Hemiptera
Bemisia_tabaci	Lamiaceae	Bemisia	Aleyrodidae	Hemiptera
Bemisia_tabaci	Piperaceae	Bemisia	Aleyrodidae	Hemiptera
Bemisia_tabaci	Gesneriaceae	Bemisia	Aleyrodidae	Hemiptera
Bemisia_tabaci	Amaranthaceae	Bemisia	Aleyrodidae	Hemiptera
Bemisia_tabaci	Anacardiaceae	Bemisia	Aleyrodidae	Hemiptera
Bemisia_tabaci	Annonaceae	Bemisia	Aleyrodidae	Hemiptera
Bemisia_tabaci	Araceae	Bemisia	Aleyrodidae	Hemiptera
Bemisia_tabaci	Aristolochiaceae	Bemisia	Aleyrodidae	Hemiptera
Bemisia_tabaci	Asclepiadaceae	Bemisia	Aleyrodidae	Hemiptera
Bemisia_tabaci	Bignoniaceae	Bemisia	Aleyrodidae	Hemiptera
Bemisia_tabaci	Bixaceae	Bemisia	Aleyrodidae	Hemiptera
Bemisia_tabaci	Boraginaceae	Bemisia	Aleyrodidae	Hemiptera
Bemisia_tabaci	Caprifoliaceae	Bemisia	Aleyrodidae	Hemiptera
Bemisia_tabaci	Caricaceae	Bemisia	Aleyrodidae	Hemiptera
Bemisia_tabaci	Caryophyllaceae	Bemisia	Aleyrodidae	Hemiptera
Bemisia_tabaci	Clusiaceae	Bemisia	Aleyrodidae	Hemiptera
Bemisia_tabaci	Commelinaceae	Bemisia	Aleyrodidae	Hemiptera
Bemisia_tabaci	Ericaceae	Bemisia	Aleyrodidae	Hemiptera
Bemisia_tabaci	Fagaceae	Bemisia	Aleyrodidae	Hemiptera
Bemisia_tabaci	Flacourtiaceae	Bemisia	Aleyrodidae	Hemiptera
Bemisia_tabaci	Geraniaceae	Bemisia	Aleyrodidae	Hemiptera
Bemisia_tabaci	Grossulariaceae	Bemisia	Aleyrodidae	Hemiptera
Bemisia_tabaci	Lauraceae	Bemisia	Aleyrodidae	Hemiptera
Bemisia_tabaci	Menispermaceae	Bemisia	Aleyrodidae	Hemiptera
Bemisia_tabaci	Myrtaceae	Bemisia	Aleyrodidae	Hemiptera
Bemisia_tabaci	Nyctaginaceae	Bemisia	Aleyrodidae	Hemiptera
Bemisia_tabaci	Oleaceae	Bemisia	Aleyrodidae	Hemiptera
Bemisia_tabaci	Oxalidaceae	Bemisia	Aleyrodidae	Hemiptera
Bemisia_tabaci	Passifloraceae	Bemisia	Aleyrodidae	Hemiptera
Bemisia_tabaci	Pedaliaceae	Bemisia	Aleyrodidae	Hemiptera
Bemisia_tabaci	Plantaginaceae	Bemisia	Aleyrodidae	Hemiptera
Bemisia_tabaci	Polygonaceae	Bemisia	Aleyrodidae	Hemiptera
Bemisia_tabaci	Portulacaceae	Bemisia	Aleyrodidae	Hemiptera
Bemisia_tabaci	Proteaceae	Bemisia	Aleyrodidae	Hemiptera
Bemisia_tabaci	Punicaceae	Bemisia	Aleyrodidae	Hemiptera
Bemisia_tabaci	Ranunculaceae	Bemisia	Aleyrodidae	Hemiptera
Bemisia_tabaci	Rhamnaceae	Bemisia	Aleyrodidae	Hemiptera
Bemisia_tabaci	Rosaceae	Bemisia	Aleyrodidae	Hemiptera
Bemisia_tabaci	Rubiaceae	Bemisia	Aleyrodidae	Hemiptera
Bemisia_tabaci	Salicaceae	Bemisia	Aleyrodidae	Hemiptera
Bemisia_tabaci	Sphenocleaceae	Bemisia	Aleyrodidae	Hemiptera
Bemisia_tabaci	Thymelaeaceae	Bemisia	Aleyrodidae	Hemiptera
Bemisia_tabaci	Tiliaceae	Bemisia	Aleyrodidae	Hemiptera
Bemisia_tabaci	Umbelliferae	Bemisia	Aleyrodidae	Hemiptera
Bemisia_tabaci	Verbenaceae	Bemisia	Aleyrodidae	Hemiptera
Bemisia_tabaci	Violaceae	Bemisia	Aleyrodidae	Hemiptera
Bemisia_tabaci	Cistaceae	Bemisia	Aleyrodidae	Hemiptera
Bemisia_tabaci	Cannabaceae	Bemisia	Aleyrodidae	Hemiptera
Bemisia_tabaci	Lythraceae	Bemisia	Aleyrodidae	Hemiptera
Bemisia_tabaci	Ulmaceae	Bemisia	Aleyrodidae	Hemiptera
Bemisia_tabaci	Berberidaceae	Bemisia	Aleyrodidae	Hemiptera
Bemisia_tabaci	Sapindaceae	Bemisia	Aleyrodidae	Hemiptera
Bemisia_tabaci	Vitaceae	Bemisia	Aleyrodidae	Hemiptera
Dialeurodes_citri	Simaroubaceae	Dialeurodes	Aleyrodidae	Hemiptera
Dialeurodes_citri	Apocynaceae	Dialeurodes	Aleyrodidae	Hemiptera
Dialeurodes_citri	Vitaceae	Dialeurodes	Aleyrodidae	Hemiptera
Dialeurodes_citri	Araliaceae	Dialeurodes	Aleyrodidae	Hemiptera
Dialeurodes_citri	Primulaceae	Dialeurodes	Aleyrodidae	Hemiptera
Dialeurodes_citri	Euphorbiaceae	Dialeurodes	Aleyrodidae	Hemiptera
Dialeurodes_citri	Theaceae	Dialeurodes	Aleyrodidae	Hemiptera
Dialeurodes_citri	Rubiaceae	Dialeurodes	Aleyrodidae	Hemiptera
Dialeurodes_citri	Rutaceae	Dialeurodes	Aleyrodidae	Hemiptera
Dialeurodes_citri	Ebenaceae	Dialeurodes	Aleyrodidae	Hemiptera
Dialeurodes_citri	Hamamelidaceae	Dialeurodes	Aleyrodidae	Hemiptera
Dialeurodes_citri	Boraginaceae	Dialeurodes	Aleyrodidae	Hemiptera
Dialeurodes_citri	Moraceae	Dialeurodes	Aleyrodidae	Hemiptera
Dialeurodes_citri	Oleaceae	Dialeurodes	Aleyrodidae	Hemiptera
Dialeurodes_citri	Proteaceae	Dialeurodes	Aleyrodidae	Hemiptera
Dialeurodes_citri	Lythraceae	Dialeurodes	Aleyrodidae	Hemiptera
Dialeurodes_citri	Fagaceae	Dialeurodes	Aleyrodidae	Hemiptera
Dialeurodes_citri	Caprifoliaceae	Dialeurodes	Aleyrodidae	Hemiptera
Dialeurodes_citri	Lauraceae	Dialeurodes	Aleyrodidae	Hemiptera
Dialeurodes_citri	Magnoliaceae	Dialeurodes	Aleyrodidae	Hemiptera
Dialeurodes_citri	Meliaceae	Dialeurodes	Aleyrodidae	Hemiptera
Dialeurodes_citri	Myrtaceae	Dialeurodes	Aleyrodidae	Hemiptera
Dialeurodes_citri	Rosaceae	Dialeurodes	Aleyrodidae	Hemiptera
Dialeurodes_citri	Punicaceae	Dialeurodes	Aleyrodidae	Hemiptera
Dialeurodes_citri	Arecaceae	Dialeurodes	Aleyrodidae	Hemiptera
Dialeurodes_citri	Smilacaceae	Dialeurodes	Aleyrodidae	Hemiptera
Dialeurodes_citri	Bignoniaceae	Dialeurodes	Aleyrodidae	Hemiptera
Dialeurodes_citri	Ericaceae	Dialeurodes	Aleyrodidae	Hemiptera
Dialeurodes_citri	Phyllanthaceae	Dialeurodes	Aleyrodidae	Hemiptera
Dialeurodes_citri	Adoxaceae	Dialeurodes	Aleyrodidae	Hemiptera
Dialeurodes_citri	Aquifoliaceae	Dialeurodes	Aleyrodidae	Hemiptera
Dialeurodes_citri	Passifloraceae	Dialeurodes	Aleyrodidae	Hemiptera
Metaleurodicus_cardini	Myrtaceae	Metaleurodicus	Aleyrodidae	Hemiptera
Paraleyrodes_minei	Malvaceae	Paraleyrodes	Aleyrodidae	Hemiptera
Paraleyrodes_minei	Rutaceae	Paraleyrodes	Aleyrodidae	Hemiptera
Paraleyrodes_minei	Lauraceae	Paraleyrodes	Aleyrodidae	Hemiptera
Paraleyrodes_minei	Piperaceae	Paraleyrodes	Aleyrodidae	Hemiptera
Paraleyrodes_minei	Ebenaceae	Paraleyrodes	Aleyrodidae	Hemiptera
Paraleyrodes_minei	Fabaceae	Paraleyrodes	Aleyrodidae	Hemiptera
Paraleyrodes_minei	Scrophulariaceae	Paraleyrodes	Aleyrodidae	Hemiptera
Paraleyrodes_minei	Oleaceae	Paraleyrodes	Aleyrodidae	Hemiptera
Pealius_azaleae	Ericaceae	Pealius	Aleyrodidae	Hemiptera
Tetraleurodes_mori	Oleaceae	Tetraleurodes	Aleyrodidae	Hemiptera
Tetraleurodes_mori	Lauraceae	Tetraleurodes	Aleyrodidae	Hemiptera
Tetraleurodes_mori	Fabaceae	Tetraleurodes	Aleyrodidae	Hemiptera
Tetraleurodes_mori	Vitaceae	Tetraleurodes	Aleyrodidae	Hemiptera
Tetraleurodes_mori	Moraceae	Tetraleurodes	Aleyrodidae	Hemiptera
Tetraleurodes_mori	Ericaceae	Tetraleurodes	Aleyrodidae	Hemiptera
Tetraleurodes_mori	Rutaceae	Tetraleurodes	Aleyrodidae	Hemiptera
Tetraleurodes_mori	Sapindaceae	Tetraleurodes	Aleyrodidae	Hemiptera
Tetraleurodes_mori	Aquifoliaceae	Tetraleurodes	Aleyrodidae	Hemiptera
Tetraleurodes_mori	Rhamnaceae	Tetraleurodes	Aleyrodidae	Hemiptera
Tetraleurodes_mori	Berberidaceae	Tetraleurodes	Aleyrodidae	Hemiptera
Tetraleurodes_mori	Verbenaceae	Tetraleurodes	Aleyrodidae	Hemiptera
Tetraleurodes_mori	Juglandaceae	Tetraleurodes	Aleyrodidae	Hemiptera
Tetraleurodes_mori	Rosaceae	Tetraleurodes	Aleyrodidae	Hemiptera
Tetraleurodes_mori	Bignoniaceae	Tetraleurodes	Aleyrodidae	Hemiptera
Tetraleurodes_mori	Magnoliaceae	Tetraleurodes	Aleyrodidae	Hemiptera
Tetraleurodes_mori	Myrtaceae	Tetraleurodes	Aleyrodidae	Hemiptera
Tetraleurodes_mori	Cornaceae	Tetraleurodes	Aleyrodidae	Hemiptera
Tetraleurodes_mori	Polygonaceae	Tetraleurodes	Aleyrodidae	Hemiptera
Tetraleurodes_perseae	Lauraceae	Tetraleurodes	Aleyrodidae	Hemiptera
Trialeurodes_abutiloneus	Solanaceae	Trialeurodes	Aleyrodidae	Hemiptera
Trialeurodes_abutiloneus	Fabaceae	Trialeurodes	Aleyrodidae	Hemiptera
Trialeurodes_abutiloneus	Asteraceae	Trialeurodes	Aleyrodidae	Hemiptera
Trialeurodes_abutiloneus	Euphorbiaceae	Trialeurodes	Aleyrodidae	Hemiptera
Trialeurodes_abutiloneus	Malvaceae	Trialeurodes	Aleyrodidae	Hemiptera
Trialeurodes_abutiloneus	Vitaceae	Trialeurodes	Aleyrodidae	Hemiptera
Trialeurodes_abutiloneus	Rutaceae	Trialeurodes	Aleyrodidae	Hemiptera
Trialeurodes_abutiloneus	Plantaginaceae	Trialeurodes	Aleyrodidae	Hemiptera
Trialeurodes_abutiloneus	Boraginaceae	Trialeurodes	Aleyrodidae	Hemiptera
Trialeurodes_abutiloneus	Lamiaceae	Trialeurodes	Aleyrodidae	Hemiptera
Trialeurodes_abutiloneus	Rubiaceae	Trialeurodes	Aleyrodidae	Hemiptera
Trialeurodes_abutiloneus	Rhamnaceae	Trialeurodes	Aleyrodidae	Hemiptera
Trialeurodes_abutiloneus	Rosaceae	Trialeurodes	Aleyrodidae	Hemiptera
Trialeurodes_abutiloneus	Hypericaceae	Trialeurodes	Aleyrodidae	Hemiptera
Trialeurodes_floridensis	Rutaceae	Trialeurodes	Aleyrodidae	Hemiptera
Trialeurodes_floridensis	Fabaceae	Trialeurodes	Aleyrodidae	Hemiptera
Trialeurodes_floridensis	Lauraceae	Trialeurodes	Aleyrodidae	Hemiptera
Trialeurodes_floridensis	Sapindaceae	Trialeurodes	Aleyrodidae	Hemiptera
Trialeurodes_packardi	Adoxaceae	Trialeurodes	Aleyrodidae	Hemiptera
Trialeurodes_packardi	Rosaceae	Trialeurodes	Aleyrodidae	Hemiptera
Trialeurodes_packardi	Betulaceae	Trialeurodes	Aleyrodidae	Hemiptera
Trialeurodes_vaporariorum	Actinidiaceae	Trialeurodes	Aleyrodidae	Hemiptera
Trialeurodes_vaporariorum	Asteraceae	Trialeurodes	Aleyrodidae	Hemiptera
Trialeurodes_vaporariorum	Apiaceae	Trialeurodes	Aleyrodidae	Hemiptera
Trialeurodes_vaporariorum	Rubiaceae	Trialeurodes	Aleyrodidae	Hemiptera
Trialeurodes_vaporariorum	Brassicaceae	Trialeurodes	Aleyrodidae	Hemiptera
Trialeurodes_vaporariorum	Theaceae	Trialeurodes	Aleyrodidae	Hemiptera
Trialeurodes_vaporariorum	Solanaceae	Trialeurodes	Aleyrodidae	Hemiptera
Trialeurodes_vaporariorum	Cucurbitaceae	Trialeurodes	Aleyrodidae	Hemiptera
Trialeurodes_vaporariorum	Euphorbiaceae	Trialeurodes	Aleyrodidae	Hemiptera
Trialeurodes_vaporariorum	Rosaceae	Trialeurodes	Aleyrodidae	Hemiptera
Trialeurodes_vaporariorum	Iridaceae	Trialeurodes	Aleyrodidae	Hemiptera
Trialeurodes_vaporariorum	Onagraceae	Trialeurodes	Aleyrodidae	Hemiptera
Trialeurodes_vaporariorum	Fabaceae	Trialeurodes	Aleyrodidae	Hemiptera
Trialeurodes_vaporariorum	Malvaceae	Trialeurodes	Aleyrodidae	Hemiptera
Trialeurodes_vaporariorum	Balsaminaceae	Trialeurodes	Aleyrodidae	Hemiptera
Trialeurodes_vaporariorum	Convolvulaceae	Trialeurodes	Aleyrodidae	Hemiptera
Trialeurodes_vaporariorum	Verbenaceae	Trialeurodes	Aleyrodidae	Hemiptera
Trialeurodes_vaporariorum	Lamiaceae	Trialeurodes	Aleyrodidae	Hemiptera
Trialeurodes_vaporariorum	Geraniaceae	Trialeurodes	Aleyrodidae	Hemiptera
Trialeurodes_vaporariorum	Lauraceae	Trialeurodes	Aleyrodidae	Hemiptera
Trialeurodes_vaporariorum	Myrtaceae	Trialeurodes	Aleyrodidae	Hemiptera
Trialeurodes_vaporariorum	Ericaceae	Trialeurodes	Aleyrodidae	Hemiptera
Trialeurodes_vaporariorum	Caryophyllaceae	Trialeurodes	Aleyrodidae	Hemiptera
Trialeurodes_vaporariorum	Amaranthaceae	Trialeurodes	Aleyrodidae	Hemiptera
Trialeurodes_vaporariorum	Juglandaceae	Trialeurodes	Aleyrodidae	Hemiptera
Trialeurodes_vaporariorum	Escalloniaceae	Trialeurodes	Aleyrodidae	Hemiptera
Trialeurodes_vaporariorum	Oleaceae	Trialeurodes	Aleyrodidae	Hemiptera
Trialeurodes_vaporariorum	Rutaceae	Trialeurodes	Aleyrodidae	Hemiptera
Trialeurodes_vaporariorum	Ranunculaceae	Trialeurodes	Aleyrodidae	Hemiptera
Trialeurodes_vaporariorum	Magnoliaceae	Trialeurodes	Aleyrodidae	Hemiptera
Trialeurodes_vaporariorum	Caricaceae	Trialeurodes	Aleyrodidae	Hemiptera
Trialeurodes_vaporariorum	Hydrangeaceae	Trialeurodes	Aleyrodidae	Hemiptera
Trialeurodes_vaporariorum	Ebenaceae	Trialeurodes	Aleyrodidae	Hemiptera
Trialeurodes_vaporariorum	Rhamnaceae	Trialeurodes	Aleyrodidae	Hemiptera
Trialeurodes_vaporariorum	Anacardiaceae	Trialeurodes	Aleyrodidae	Hemiptera
Trialeurodes_vaporariorum	Caprifoliaceae	Trialeurodes	Aleyrodidae	Hemiptera
Trialeurodes_vaporariorum	Fagaceae	Trialeurodes	Aleyrodidae	Hemiptera
Trialeurodes_vaporariorum	Bignoniaceae	Trialeurodes	Aleyrodidae	Hemiptera
Trialeurodes_vaporariorum	Berberidaceae	Trialeurodes	Aleyrodidae	Hemiptera
Trialeurodes_vaporariorum	Lythraceae	Trialeurodes	Aleyrodidae	Hemiptera
Trialeurodes_vaporariorum	Piperaceae	Trialeurodes	Aleyrodidae	Hemiptera
Trialeurodes_vaporariorum	Primulaceae	Trialeurodes	Aleyrodidae	Hemiptera
Trialeurodes_vaporariorum	Calceolariaceae	Trialeurodes	Aleyrodidae	Hemiptera
Trialeurodes_vaporariorum	Boraginaceae	Trialeurodes	Aleyrodidae	Hemiptera
Trialeurodes_variabilis	Caricaceae	Trialeurodes	Aleyrodidae	Hemiptera
Trialeurodes_variabilis	Euphorbiaceae	Trialeurodes	Aleyrodidae	Hemiptera
Trialeurodes_variabilis	Fabaceae	Trialeurodes	Aleyrodidae	Hemiptera
Trialeurodes_variabilis	Rosaceae	Trialeurodes	Aleyrodidae	Hemiptera
Trialeurodes_variabilis	Rhamnaceae	Trialeurodes	Aleyrodidae	Hemiptera
Acyrthosiphon_kondoi	Fabaceae	Acyrthosiphon	Aphididae	Hemiptera
Acyrthosiphon_kondoi	Poaceae	Acyrthosiphon	Aphididae	Hemiptera
Acyrthosiphon_kondoi	Geraniaceae	Acyrthosiphon	Aphididae	Hemiptera
Acyrthosiphon_kondoi	Zygophyllaceae	Acyrthosiphon	Aphididae	Hemiptera
Acyrthosiphon_kondoi	Orobanchaceae	Acyrthosiphon	Aphididae	Hemiptera
Acyrthosiphon_kondoi	Rosaceae	Acyrthosiphon	Aphididae	Hemiptera
Acyrthosiphon_kondoi	Amaranthaceae	Acyrthosiphon	Aphididae	Hemiptera
Acyrthosiphon_kondoi	Asteraceae	Acyrthosiphon	Aphididae	Hemiptera
Acyrthosiphon_pisum	Fabaceae	Acyrthosiphon	Aphididae	Hemiptera
Acyrthosiphon_pisum	Alismataceae	Acyrthosiphon	Aphididae	Hemiptera
Acyrthosiphon_pisum	Asparagaceae	Acyrthosiphon	Aphididae	Hemiptera
Acyrthosiphon_pisum	Brassicaceae	Acyrthosiphon	Aphididae	Hemiptera
Acyrthosiphon_pisum	Solanaceae	Acyrthosiphon	Aphididae	Hemiptera
Acyrthosiphon_pisum	Celastraceae	Acyrthosiphon	Aphididae	Hemiptera
Acyrthosiphon_pisum	Ranunculaceae	Acyrthosiphon	Aphididae	Hemiptera
Acyrthosiphon_pisum	Cucurbitaceae	Acyrthosiphon	Aphididae	Hemiptera
Acyrthosiphon_pisum	Rosaceae	Acyrthosiphon	Aphididae	Hemiptera
Acyrthosiphon_pisum	Linaceae	Acyrthosiphon	Aphididae	Hemiptera
Acyrthosiphon_pisum	Malvaceae	Acyrthosiphon	Aphididae	Hemiptera
Acyrthosiphon_pisum	Musaceae	Acyrthosiphon	Aphididae	Hemiptera
Acyrthosiphon_pisum	Rubiaceae	Acyrthosiphon	Aphididae	Hemiptera
Acyrthosiphon_pisum	Nitrariaceae	Acyrthosiphon	Aphididae	Hemiptera
Acyrthosiphon_pisum	Asteraceae	Acyrthosiphon	Aphididae	Hemiptera
Acyrthosiphon_pisum	Resedaceae	Acyrthosiphon	Aphididae	Hemiptera
Acyrthosiphon_pisum	Orobanchaceae	Acyrthosiphon	Aphididae	Hemiptera
Acyrthosiphon_pisum	Urticaceae	Acyrthosiphon	Aphididae	Hemiptera
Acyrthosiphon_pisum	Apocynaceae	Acyrthosiphon	Aphididae	Hemiptera
Acyrthosiphon_pisum	Violaceae	Acyrthosiphon	Aphididae	Hemiptera
Acyrthosiphon_pisum	Zygophyllaceae	Acyrthosiphon	Aphididae	Hemiptera
Acyrthosiphon_pisum	Amaranthaceae	Acyrthosiphon	Aphididae	Hemiptera
Acyrthosiphon_pisum	Caricaceae	Acyrthosiphon	Aphididae	Hemiptera
Acyrthosiphon_pisum	Poaceae	Acyrthosiphon	Aphididae	Hemiptera
Acyrthosiphon_pisum	Geraniaceae	Acyrthosiphon	Aphididae	Hemiptera
Acyrthosiphon_pisum	Moraceae	Acyrthosiphon	Aphididae	Hemiptera
Acyrthosiphon_pisum	Apiaceae	Acyrthosiphon	Aphididae	Hemiptera
Acyrthosiphon_pisum	Lauraceae	Acyrthosiphon	Aphididae	Hemiptera
Acyrthosiphon_pisum	Caprifoliaceae	Acyrthosiphon	Aphididae	Hemiptera
Acyrthosiphon_pisum	Adoxaceae	Acyrthosiphon	Aphididae	Hemiptera
Acyrthosiphon_pisum	Liliaceae	Acyrthosiphon	Aphididae	Hemiptera
Acyrthosiphon_pisum	Betulaceae	Acyrthosiphon	Aphididae	Hemiptera
Acyrthosiphon_pisum	Plantaginaceae	Acyrthosiphon	Aphididae	Hemiptera
Acyrthosiphon_pisum	Lamiaceae	Acyrthosiphon	Aphididae	Hemiptera
Amphorophora_agathonica	Rosaceae	Amphorophora	Aphididae	Hemiptera
Amphorophora_sensoriata	Rosaceae	Amphorophora	Aphididae	Hemiptera
Aphis_craccivora	Fabaceae	Aphis	Aphididae	Hemiptera
Aphis_craccivora	Malvaceae	Aphis	Aphididae	Hemiptera
Aphis_craccivora	Euphorbiaceae	Aphis	Aphididae	Hemiptera
Aphis_craccivora	Asteraceae	Aphis	Aphididae	Hemiptera
Aphis_craccivora	Amaranthaceae	Aphis	Aphididae	Hemiptera
Aphis_craccivora	Acoraceae	Aphis	Aphididae	Hemiptera
Aphis_craccivora	Arecaceae	Aphis	Aphididae	Hemiptera
Aphis_craccivora	Gesneriaceae	Aphis	Aphididae	Hemiptera
Aphis_craccivora	Ericaceae	Aphis	Aphididae	Hemiptera
Aphis_craccivora	Simaroubaceae	Aphis	Aphididae	Hemiptera
Aphis_craccivora	Araceae	Aphis	Aphididae	Hemiptera
Aphis_craccivora	Xanthorrhoeaceae	Aphis	Aphididae	Hemiptera
Aphis_craccivora	Poaceae	Aphis	Aphididae	Hemiptera
Aphis_craccivora	Apocynaceae	Aphis	Aphididae	Hemiptera
Aphis_craccivora	Brassicaceae	Aphis	Aphididae	Hemiptera
Aphis_craccivora	Bignoniaceae	Aphis	Aphididae	Hemiptera
Aphis_craccivora	Primulaceae	Aphis	Aphididae	Hemiptera
Aphis_craccivora	Apiaceae	Aphis	Aphididae	Hemiptera
Aphis_craccivora	Annonaceae	Aphis	Aphididae	Hemiptera
Aphis_craccivora	Polygonaceae	Aphis	Aphididae	Hemiptera
Aphis_craccivora	Asparagaceae	Aphis	Aphididae	Hemiptera
Aphis_craccivora	Urticaceae	Aphis	Aphididae	Hemiptera
Aphis_craccivora	Nyctaginaceae	Aphis	Aphididae	Hemiptera
Aphis_craccivora	Phyllanthaceae	Aphis	Aphididae	Hemiptera
Aphis_craccivora	Scrophulariaceae	Aphis	Aphididae	Hemiptera
Aphis_craccivora	Boraginaceae	Aphis	Aphididae	Hemiptera
Aphis_craccivora	Zygophyllaceae	Aphis	Aphididae	Hemiptera
Aphis_craccivora	Burseraceae	Aphis	Aphididae	Hemiptera
Aphis_craccivora	Calophyllaceae	Aphis	Aphididae	Hemiptera
Aphis_craccivora	Solanaceae	Aphis	Aphididae	Hemiptera
Aphis_craccivora	Caricaceae	Aphis	Aphididae	Hemiptera
Aphis_craccivora	Salicaceae	Aphis	Aphididae	Hemiptera
Aphis_craccivora	Cannabaceae	Aphis	Aphididae	Hemiptera
Aphis_craccivora	Caprifoliaceae	Aphis	Aphididae	Hemiptera
Aphis_craccivora	Orchidaceae	Aphis	Aphididae	Hemiptera
Aphis_craccivora	Rosaceae	Aphis	Aphididae	Hemiptera
Aphis_craccivora	Cupressaceae	Aphis	Aphididae	Hemiptera
Aphis_craccivora	Cucurbitaceae	Aphis	Aphididae	Hemiptera
Aphis_craccivora	Rutaceae	Aphis	Aphididae	Hemiptera
Aphis_craccivora	Cleomaceae	Aphis	Aphididae	Hemiptera
Aphis_craccivora	Lamiaceae	Aphis	Aphididae	Hemiptera
Aphis_craccivora	Commelinaceae	Aphis	Aphididae	Hemiptera
Aphis_craccivora	Rhamnaceae	Aphis	Aphididae	Hemiptera
Aphis_craccivora	Papaveraceae	Aphis	Aphididae	Hemiptera
Aphis_craccivora	Crassulaceae	Aphis	Aphididae	Hemiptera
Aphis_craccivora	Convolvulaceae	Aphis	Aphididae	Hemiptera
Aphis_craccivora	Capparaceae	Aphis	Aphididae	Hemiptera
Aphis_craccivora	Thymelaeaceae	Aphis	Aphididae	Hemiptera
Aphis_craccivora	Ranunculaceae	Aphis	Aphididae	Hemiptera
Aphis_craccivora	Hydrangeaceae	Aphis	Aphididae	Hemiptera
Aphis_craccivora	Caryophyllaceae	Aphis	Aphididae	Hemiptera
Aphis_craccivora	Acanthaceae	Aphis	Aphididae	Hemiptera
Aphis_craccivora	Cactaceae	Aphis	Aphididae	Hemiptera
Aphis_craccivora	Zingiberaceae	Aphis	Aphididae	Hemiptera
Aphis_craccivora	Ephedraceae	Aphis	Aphididae	Hemiptera
Aphis_craccivora	Geraniaceae	Aphis	Aphididae	Hemiptera
Aphis_craccivora	Celastraceae	Aphis	Aphididae	Hemiptera
Aphis_craccivora	Oleaceae	Aphis	Aphididae	Hemiptera
Aphis_craccivora	Rubiaceae	Aphis	Aphididae	Hemiptera
Aphis_craccivora	Iridaceae	Aphis	Aphididae	Hemiptera
Aphis_craccivora	Araliaceae	Aphis	Aphididae	Hemiptera
Aphis_craccivora	Elaeagnaceae	Aphis	Aphididae	Hemiptera
Aphis_craccivora	Malpighiaceae	Aphis	Aphididae	Hemiptera
Aphis_craccivora	Ulmaceae	Aphis	Aphididae	Hemiptera
Aphis_craccivora	Hypericaceae	Aphis	Aphididae	Hemiptera
Aphis_craccivora	Polemoniaceae	Aphis	Aphididae	Hemiptera
Aphis_craccivora	Lythraceae	Aphis	Aphididae	Hemiptera
Aphis_craccivora	Plumbaginaceae	Aphis	Aphididae	Hemiptera
Aphis_craccivora	Linaceae	Aphis	Aphididae	Hemiptera
Aphis_craccivora	Sapindaceae	Aphis	Aphididae	Hemiptera
Aphis_craccivora	Anacardiaceae	Aphis	Aphididae	Hemiptera
Aphis_craccivora	Aizoaceae	Aphis	Aphididae	Hemiptera
Aphis_craccivora	Molluginaceae	Aphis	Aphididae	Hemiptera
Aphis_craccivora	Dipterocarpaceae	Aphis	Aphididae	Hemiptera
Aphis_craccivora	Moraceae	Aphis	Aphididae	Hemiptera
Aphis_craccivora	Neuradaceae	Aphis	Aphididae	Hemiptera
Aphis_craccivora	Onagraceae	Aphis	Aphididae	Hemiptera
Aphis_craccivora	Oxalidaceae	Aphis	Aphididae	Hemiptera
Aphis_craccivora	Paulowniaceae	Aphis	Aphididae	Hemiptera
Aphis_craccivora	Lauraceae	Aphis	Aphididae	Hemiptera
Aphis_craccivora	Verbenaceae	Aphis	Aphididae	Hemiptera
Aphis_craccivora	Piperaceae	Aphis	Aphididae	Hemiptera
Aphis_craccivora	Bromeliaceae	Aphis	Aphididae	Hemiptera
Aphis_craccivora	Pittosporaceae	Aphis	Aphididae	Hemiptera
Aphis_craccivora	Plantaginaceae	Aphis	Aphididae	Hemiptera
Aphis_craccivora	Platanaceae	Aphis	Aphididae	Hemiptera
Aphis_craccivora	Polygalaceae	Aphis	Aphididae	Hemiptera
Aphis_craccivora	Portulacaceae	Aphis	Aphididae	Hemiptera
Aphis_craccivora	Liliaceae	Aphis	Aphididae	Hemiptera
Aphis_craccivora	Myrtaceae	Aphis	Aphididae	Hemiptera
Aphis_craccivora	Resedaceae	Aphis	Aphididae	Hemiptera
Aphis_craccivora	Orobanchaceae	Aphis	Aphididae	Hemiptera
Aphis_craccivora	Vitaceae	Aphis	Aphididae	Hemiptera
Aphis_craccivora	Saxifragaceae	Aphis	Aphididae	Hemiptera
Aphis_craccivora	Pedaliaceae	Aphis	Aphididae	Hemiptera
Aphis_craccivora	Dipsacaceae	Aphis	Aphididae	Hemiptera
Aphis_craccivora	Talinaceae	Aphis	Aphididae	Hemiptera
Aphis_craccivora	Tamaricaceae	Aphis	Aphididae	Hemiptera
Aphis_craccivora	Menispermaceae	Aphis	Aphididae	Hemiptera
Aphis_craccivora	Tropaeolaceae	Aphis	Aphididae	Hemiptera
Aphis_craccivora	Adoxaceae	Aphis	Aphididae	Hemiptera
Aphis_craccivora	Moringaceae	Aphis	Aphididae	Hemiptera
Aphis_craccivora	Sterculiaceae	Aphis	Aphididae	Hemiptera
Aphis_craccivora	Simmondsiaceae	Aphis	Aphididae	Hemiptera
Aphis_fabae	Asteraceae	Aphis	Aphididae	Hemiptera
Aphis_fabae	Amaranthaceae	Aphis	Aphididae	Hemiptera
Aphis_fabae	Apiaceae	Aphis	Aphididae	Hemiptera
Aphis_fabae	Primulaceae	Aphis	Aphididae	Hemiptera
Aphis_fabae	Asparagaceae	Aphis	Aphididae	Hemiptera
Aphis_fabae	Fabaceae	Aphis	Aphididae	Hemiptera
Aphis_fabae	Brassicaceae	Aphis	Aphididae	Hemiptera
Aphis_fabae	Cucurbitaceae	Aphis	Aphididae	Hemiptera
Aphis_fabae	Malvaceae	Aphis	Aphididae	Hemiptera
Aphis_fabae	Acanthaceae	Aphis	Aphididae	Hemiptera
Aphis_fabae	Ranunculaceae	Aphis	Aphididae	Hemiptera
Aphis_fabae	Amaryllidaceae	Aphis	Aphididae	Hemiptera
Aphis_fabae	Simaroubaceae	Aphis	Aphididae	Hemiptera
Aphis_fabae	Lardizabalaceae	Aphis	Aphididae	Hemiptera
Aphis_fabae	Rosaceae	Aphis	Aphididae	Hemiptera
Aphis_fabae	Alismataceae	Aphis	Aphididae	Hemiptera
Aphis_fabae	Xanthorrhoeaceae	Aphis	Aphididae	Hemiptera
Aphis_fabae	Verbenaceae	Aphis	Aphididae	Hemiptera
Aphis_fabae	Apocynaceae	Aphis	Aphididae	Hemiptera
Aphis_fabae	Orchidaceae	Aphis	Aphididae	Hemiptera
Aphis_fabae	Boraginaceae	Aphis	Aphididae	Hemiptera
Aphis_fabae	Annonaceae	Aphis	Aphididae	Hemiptera
Aphis_fabae	Araceae	Aphis	Aphididae	Hemiptera
Aphis_fabae	Plantaginaceae	Aphis	Aphididae	Hemiptera
Aphis_fabae	Araliaceae	Aphis	Aphididae	Hemiptera
Aphis_fabae	Ericaceae	Aphis	Aphididae	Hemiptera
Aphis_fabae	Aristolochiaceae	Aphis	Aphididae	Hemiptera
Aphis_fabae	Rubiaceae	Aphis	Aphididae	Hemiptera
Aphis_fabae	Saxifragaceae	Aphis	Aphididae	Hemiptera
Aphis_fabae	Polygonaceae	Aphis	Aphididae	Hemiptera
Aphis_fabae	Solanaceae	Aphis	Aphididae	Hemiptera
Aphis_fabae	Orobanchaceae	Aphis	Aphididae	Hemiptera
Aphis_fabae	Nyctaginaceae	Aphis	Aphididae	Hemiptera
Aphis_fabae	Scrophulariaceae	Aphis	Aphididae	Hemiptera
Aphis_fabae	Buxaceae	Aphis	Aphididae	Hemiptera
Aphis_fabae	Montiaceae	Aphis	Aphididae	Hemiptera
Aphis_fabae	Lamiaceae	Aphis	Aphididae	Hemiptera
Aphis_fabae	Calycanthaceae	Aphis	Aphididae	Hemiptera
Aphis_fabae	Convolvulaceae	Aphis	Aphididae	Hemiptera
Aphis_fabae	Campanulaceae	Aphis	Aphididae	Hemiptera
Aphis_fabae	Bignoniaceae	Aphis	Aphididae	Hemiptera
Aphis_fabae	Cannaceae	Aphis	Aphididae	Hemiptera
Aphis_fabae	Cannabaceae	Aphis	Aphididae	Hemiptera
Aphis_fabae	Capparaceae	Aphis	Aphididae	Hemiptera
Aphis_fabae	Cyperaceae	Aphis	Aphididae	Hemiptera
Aphis_fabae	Caricaceae	Aphis	Aphididae	Hemiptera
Aphis_fabae	Aizoaceae	Aphis	Aphididae	Hemiptera
Aphis_fabae	Celastraceae	Aphis	Aphididae	Hemiptera
Aphis_fabae	Caprifoliaceae	Aphis	Aphididae	Hemiptera
Aphis_fabae	Valerianaceae	Aphis	Aphididae	Hemiptera
Aphis_fabae	Caryophyllaceae	Aphis	Aphididae	Hemiptera
Aphis_fabae	Onagraceae	Aphis	Aphididae	Hemiptera
Aphis_fabae	Papaveraceae	Aphis	Aphididae	Hemiptera
Aphis_fabae	Cistaceae	Aphis	Aphididae	Hemiptera
Aphis_fabae	Rutaceae	Aphis	Aphididae	Hemiptera
Aphis_fabae	Peraceae	Aphis	Aphididae	Hemiptera
Aphis_fabae	Polemoniaceae	Aphis	Aphididae	Hemiptera
Aphis_fabae	Anacardiaceae	Aphis	Aphididae	Hemiptera
Aphis_fabae	Crassulaceae	Aphis	Aphididae	Hemiptera
Aphis_fabae	Iridaceae	Aphis	Aphididae	Hemiptera
Aphis_fabae	Commelinaceae	Aphis	Aphididae	Hemiptera
Aphis_fabae	Urticaceae	Aphis	Aphididae	Hemiptera
Aphis_fabae	Hydrangeaceae	Aphis	Aphididae	Hemiptera
Aphis_fabae	Ebenaceae	Aphis	Aphididae	Hemiptera
Aphis_fabae	Sapindaceae	Aphis	Aphididae	Hemiptera
Aphis_fabae	Lythraceae	Aphis	Aphididae	Hemiptera
Aphis_fabae	Bromeliaceae	Aphis	Aphididae	Hemiptera
Aphis_fabae	Geraniaceae	Aphis	Aphididae	Hemiptera
Aphis_fabae	Escalloniaceae	Aphis	Aphididae	Hemiptera
Aphis_fabae	Myrtaceae	Aphis	Aphididae	Hemiptera
Aphis_fabae	Euphorbiaceae	Aphis	Aphididae	Hemiptera
Aphis_fabae	Moraceae	Aphis	Aphididae	Hemiptera
Aphis_fabae	Oleaceae	Aphis	Aphididae	Hemiptera
Aphis_fabae	Francoaceae	Aphis	Aphididae	Hemiptera
Aphis_fabae	Liliaceae	Aphis	Aphididae	Hemiptera
Aphis_fabae	Gentianaceae	Aphis	Aphididae	Hemiptera
Aphis_fabae	Phyllanthaceae	Aphis	Aphididae	Hemiptera
Aphis_fabae	Zingiberaceae	Aphis	Aphididae	Hemiptera
Aphis_fabae	Elaeagnaceae	Aphis	Aphididae	Hemiptera
Aphis_fabae	Poaceae	Aphis	Aphididae	Hemiptera
Aphis_fabae	Hypericaceae	Aphis	Aphididae	Hemiptera
Aphis_fabae	Aquifoliaceae	Aphis	Aphididae	Hemiptera
Aphis_fabae	Balsaminaceae	Aphis	Aphididae	Hemiptera
Aphis_fabae	Juncaceae	Aphis	Aphididae	Hemiptera
Aphis_fabae	Pinaceae	Aphis	Aphididae	Hemiptera
Aphis_fabae	Linaceae	Aphis	Aphididae	Hemiptera
Aphis_fabae	Magnoliaceae	Aphis	Aphididae	Hemiptera
Aphis_fabae	Loranthaceae	Aphis	Aphididae	Hemiptera
Aphis_fabae	Rhamnaceae	Aphis	Aphididae	Hemiptera
Aphis_fabae	Marsileaceae	Aphis	Aphididae	Hemiptera
Aphis_fabae	Meliaceae	Aphis	Aphididae	Hemiptera
Aphis_fabae	Loasaceae	Aphis	Aphididae	Hemiptera
Aphis_fabae	Menyanthaceae	Aphis	Aphididae	Hemiptera
Aphis_fabae	Myricaceae	Aphis	Aphididae	Hemiptera
Aphis_fabae	Musaceae	Aphis	Aphididae	Hemiptera
Aphis_fabae	Tamaricaceae	Aphis	Aphididae	Hemiptera
Aphis_fabae	Cactaceae	Aphis	Aphididae	Hemiptera
Aphis_fabae	Oxalidaceae	Aphis	Aphididae	Hemiptera
Aphis_fabae	Vitaceae	Aphis	Aphididae	Hemiptera
Aphis_fabae	Lauraceae	Aphis	Aphididae	Hemiptera
Aphis_fabae	Phytolaccaceae	Aphis	Aphididae	Hemiptera
Aphis_fabae	Pittosporaceae	Aphis	Aphididae	Hemiptera
Aphis_fabae	Plumbaginaceae	Aphis	Aphididae	Hemiptera
Aphis_fabae	Portulacaceae	Aphis	Aphididae	Hemiptera
Aphis_fabae	Juglandaceae	Aphis	Aphididae	Hemiptera
Aphis_fabae	Resedaceae	Aphis	Aphididae	Hemiptera
Aphis_fabae	Grossulariaceae	Aphis	Aphididae	Hemiptera
Aphis_fabae	Adoxaceae	Aphis	Aphididae	Hemiptera
Aphis_fabae	Actinidiaceae	Aphis	Aphididae	Hemiptera
Aphis_fabae	Saururaceae	Aphis	Aphididae	Hemiptera
Aphis_fabae	Dipsacaceae	Aphis	Aphididae	Hemiptera
Aphis_fabae	Theaceae	Aphis	Aphididae	Hemiptera
Aphis_fabae	Smilacaceae	Aphis	Aphididae	Hemiptera
Aphis_fabae	Staphyleaceae	Aphis	Aphididae	Hemiptera
Aphis_fabae	Strelitziaceae	Aphis	Aphididae	Hemiptera
Aphis_fabae	Zygophyllaceae	Aphis	Aphididae	Hemiptera
Aphis_fabae	Tropaeolaceae	Aphis	Aphididae	Hemiptera
Aphis_fabae	Typhaceae	Aphis	Aphididae	Hemiptera
Aphis_fabae	Melanthiaceae	Aphis	Aphididae	Hemiptera
Aphis_fabae	Diervillaceae	Aphis	Aphididae	Hemiptera
Aphis_fabae	Berberidaceae	Aphis	Aphididae	Hemiptera
Aphis_fabae	Salicaceae	Aphis	Aphididae	Hemiptera
Aphis_fabae	Martyniaceae	Aphis	Aphididae	Hemiptera
Aphis_fabae	Cupressaceae	Aphis	Aphididae	Hemiptera
Aphis_fabae	Pteridaceae	Aphis	Aphididae	Hemiptera
Aphis_forbesi	Rosaceae	Aphis	Aphididae	Hemiptera
Aphis_glycines	Amaranthaceae	Aphis	Aphididae	Hemiptera
Aphis_glycines	Fabaceae	Aphis	Aphididae	Hemiptera
Aphis_glycines	Acanthaceae	Aphis	Aphididae	Hemiptera
Aphis_glycines	Rhamnaceae	Aphis	Aphididae	Hemiptera
Aphis_glycines	Solanaceae	Aphis	Aphididae	Hemiptera
Aphis_gossypii	Malvaceae	Aphis	Aphididae	Hemiptera
Aphis_gossypii	Fabaceae	Aphis	Aphididae	Hemiptera
Aphis_gossypii	Euphorbiaceae	Aphis	Aphididae	Hemiptera
Aphis_gossypii	Araliaceae	Aphis	Aphididae	Hemiptera
Aphis_gossypii	Sapindaceae	Aphis	Aphididae	Hemiptera
Aphis_gossypii	Asteraceae	Aphis	Aphididae	Hemiptera
Aphis_gossypii	Amaranthaceae	Aphis	Aphididae	Hemiptera
Aphis_gossypii	Actinidiaceae	Aphis	Aphididae	Hemiptera
Aphis_gossypii	Apocynaceae	Aphis	Aphididae	Hemiptera
Aphis_gossypii	Ranunculaceae	Aphis	Aphididae	Hemiptera
Aphis_gossypii	Crassulaceae	Aphis	Aphididae	Hemiptera
Aphis_gossypii	Asparagaceae	Aphis	Aphididae	Hemiptera
Aphis_gossypii	Myrtaceae	Aphis	Aphididae	Hemiptera
Aphis_gossypii	Simaroubaceae	Aphis	Aphididae	Hemiptera
Aphis_gossypii	Lamiaceae	Aphis	Aphididae	Hemiptera
Aphis_gossypii	Brassicaceae	Aphis	Aphididae	Hemiptera
Aphis_gossypii	Amaryllidaceae	Aphis	Aphididae	Hemiptera
Aphis_gossypii	Araceae	Aphis	Aphididae	Hemiptera
Aphis_gossypii	Xanthorrhoeaceae	Aphis	Aphididae	Hemiptera
Aphis_gossypii	Apiaceae	Aphis	Aphididae	Hemiptera
Aphis_gossypii	Vitaceae	Aphis	Aphididae	Hemiptera
Aphis_gossypii	Anacardiaceae	Aphis	Aphididae	Hemiptera
Aphis_gossypii	Primulaceae	Aphis	Aphididae	Hemiptera
Aphis_gossypii	Boraginaceae	Aphis	Aphididae	Hemiptera
Aphis_gossypii	Acanthaceae	Aphis	Aphididae	Hemiptera
Aphis_gossypii	Poaceae	Aphis	Aphididae	Hemiptera
Aphis_gossypii	Araucariaceae	Aphis	Aphididae	Hemiptera
Aphis_gossypii	Casuarinaceae	Aphis	Aphididae	Hemiptera
Aphis_gossypii	Verbenaceae	Aphis	Aphididae	Hemiptera
Aphis_gossypii	Lythraceae	Aphis	Aphididae	Hemiptera
Aphis_gossypii	Convolvulaceae	Aphis	Aphididae	Hemiptera
Aphis_gossypii	Annonaceae	Aphis	Aphididae	Hemiptera
Aphis_gossypii	Combretaceae	Aphis	Aphididae	Hemiptera
Aphis_gossypii	Melastomataceae	Aphis	Aphididae	Hemiptera
Aphis_gossypii	Polygonaceae	Aphis	Aphididae	Hemiptera
Aphis_gossypii	Plantaginaceae	Aphis	Aphididae	Hemiptera
Aphis_gossypii	Papaveraceae	Aphis	Aphididae	Hemiptera
Aphis_gossypii	Aristolochiaceae	Aphis	Aphididae	Hemiptera
Aphis_gossypii	Cleomaceae	Aphis	Aphididae	Hemiptera
Aphis_gossypii	Rubiaceae	Aphis	Aphididae	Hemiptera
Aphis_gossypii	Oxalidaceae	Aphis	Aphididae	Hemiptera
Aphis_gossypii	Meliaceae	Aphis	Aphididae	Hemiptera
Aphis_gossypii	Bixaceae	Aphis	Aphididae	Hemiptera
Aphis_gossypii	Orchidaceae	Aphis	Aphididae	Hemiptera
Aphis_gossypii	Urticaceae	Aphis	Aphididae	Hemiptera
Aphis_gossypii	Nyctaginaceae	Aphis	Aphididae	Hemiptera
Aphis_gossypii	Scrophulariaceae	Aphis	Aphididae	Hemiptera
Aphis_gossypii	Rutaceae	Aphis	Aphididae	Hemiptera
Aphis_gossypii	Phyllanthaceae	Aphis	Aphididae	Hemiptera
Aphis_gossypii	Moraceae	Aphis	Aphididae	Hemiptera
Aphis_gossypii	Cucurbitaceae	Aphis	Aphididae	Hemiptera
Aphis_gossypii	Orobanchaceae	Aphis	Aphididae	Hemiptera
Aphis_gossypii	Cyperaceae	Aphis	Aphididae	Hemiptera
Aphis_gossypii	Pittosporaceae	Aphis	Aphididae	Hemiptera
Aphis_gossypii	Burseraceae	Aphis	Aphididae	Hemiptera
Aphis_gossypii	Montiaceae	Aphis	Aphididae	Hemiptera
Aphis_gossypii	Calceolariaceae	Aphis	Aphididae	Hemiptera
Aphis_gossypii	Cupressaceae	Aphis	Aphididae	Hemiptera
Aphis_gossypii	Calophyllaceae	Aphis	Aphididae	Hemiptera
Aphis_gossypii	Theaceae	Aphis	Aphididae	Hemiptera
Aphis_gossypii	Bignoniaceae	Aphis	Aphididae	Hemiptera
Aphis_gossypii	Cannaceae	Aphis	Aphididae	Hemiptera
Aphis_gossypii	Cannabaceae	Aphis	Aphididae	Hemiptera
Aphis_gossypii	Capparaceae	Aphis	Aphididae	Hemiptera
Aphis_gossypii	Solanaceae	Aphis	Aphididae	Hemiptera
Aphis_gossypii	Caricaceae	Aphis	Aphididae	Hemiptera
[truncated: 6,722 more rows]
