# Supplementary material for: Does a plant‐eating insect's diet govern the evolution of insecticide resistance? Comparative tests of the pre‐adaptation hypothesis
Source: Evol Appl. 2017 Dec 18;11(5):739–47. doi: 10.1111/eva.12579 (PMC5979754; doi:10.1111/eva.12579)
Supplement: Supplementary file 2 [file EVA-11-739-s002.csv]

animal	GENUS	FAMILY	ORDER	gpy	host_count	poison_count	ploidy	docs
Acalitus_essigi	Acalitus	Eriophyidae	Prostigmata	NA	NA	0	HD	1
Acalymma_trivittatum	Acalymma	Chrysomelidae	Coleoptera	1.5	11	0	DD	1
Acalymma_vittatum	Acalymma	Chrysomelidae	Coleoptera	1.5	31	3	DD	26
Acanthoscelides_obtectus	Acanthoscelides	Chrysomelidae	Coleoptera	6.5	NA	0	DD	62
Aceratagallia_sanguinolenta	Aceratagallia	Cicadellidae	Hemiptera	3	8	0	DD	1
Aceria_caryae	Aceria	Eriophyidae	Prostigmata	NA	NA	0	HD	0
Aceria_mangiferae	Aceria	Eriophyidae	Prostigmata	NA	NA	0	HD	3
Aceria_parulmi	NA	NA	NA	NA	NA	NA	HD	0
Aceria_sheldoni	NA	NA	NA	NA	NA	NA	HD	0
Aceria_tulipae	NA	NA	NA	NA	NA	NA	HD	8
Achyra_rantalis	Achyra	Crambidae	Lepidoptera	3.5	8	0	DD	1
Acrobasis_juglandis	Acrobasis	Pyralidae	Lepidoptera	1	1	0	DD	0
Acrobasis_nuxvorella	Acrobasis	Pyralidae	Lepidoptera	3.5	1	0	DD	8
Acrobasis_vaccinii	Acrobasis	Pyralidae	Lepidoptera	2.25	1	0	DD	7
Acrosternum_hilare	Acrosternum	Pentatomidae	Hemiptera	2	7	0	DD	30
Actebia_fennica	Actebia	Noctuidae	Lepidoptera	1	18	0	DD	4
Aculops_lycopersici	Aculops	Eriophyidae	Prostigmata	NA	NA	1	HD	8
Aculus_cornutus	Aculus	Eriophyidae	Prostigmata	4	NA	1	HD	0
Aculus_fockeui	Aculus	Eriophyidae	Prostigmata	4	NA	1	HD	6
Aculus_schlechtendali	Aculus	Eriophyidae	Prostigmata	4	NA	1	HD	11
Acyrthosiphon_kondoi	Acyrthosiphon	Aphididae	Hemiptera	6.5	8	0	DD	20
Acyrthosiphon_pisum	Acyrthosiphon	Aphididae	Hemiptera	13.5	33	0	DD	667
Adelges_abietis	Adelges	Adelgidae	Hemiptera	2	1	0	DD	3
Adelges_piceae	Adelges	Adelgidae	Hemiptera	4.5	2	0	DD	9
Adelges_tsugae	Adelges	Adelgidae	Hemiptera	4.5	1	0	DD	89
Adelphocoris_lineolatus	Adelphocoris	Miridae	Hemiptera	2	14	0	DD	17
Adelphocoris_rapidus	Adelphocoris	Miridae	Hemiptera	2	8	0	DD	0
Adelphocoris_superbus	Adelphocoris	Miridae	Hemiptera	2	7	0	DD	0
Agriotes_mancus	Agriotes	Elateridae	Coleoptera	0.32	NA	0	DD	0
Agriphila_vulgivagella	Agriphila	Crambidae	Lepidoptera	2.5	NA	0	DD	0
Agrius_cingulata	Agrius	Sphingidae	Lepidoptera	NA	4	0	DD	0
Agroiconota_bivittata	Agroiconota	Chrysomelidae	Coleoptera	1	8	0	DD	0
Agromyza_frontella	Agromyza	Agromyzidae	Diptera	3	NA	0	DD	3
Agrotis_gladiaria	Agrotis	Noctuidae	Lepidoptera	1	11	0	DD	0
Agrotis_ipsilon	Agrotis	Noctuidae	Lepidoptera	3	28	3	DD	129
Agrotis_malefida	Agrotis	Noctuidae	Lepidoptera	1.67	11	0	DD	1
Agrotis_orthogonia	Agrotis	Noctuidae	Lepidoptera	1	11	0	DD	1
Alabama_argillacea	Alabama	Erebidae	Lepidoptera	5	NA	4	DD	16
Aleurocanthus_woglumi	Aleurocanthus	Aleyrodidae	Hemiptera	4.5	26	0	HD	6
Aleurodicus_dugesii	Aleurodicus	Aleyrodidae	Hemiptera	4	12	0	HD	1
Aleurothrixus_floccosus	Aleurothrixus	Aleyrodidae	Hemiptera	4	16	0	HD	4
Aleyrodes_spiraeoides	Aleyrodes	Aleyrodidae	Hemiptera	NA	21	0	HD	0
Allantus_cinctus	Allantus	Tenthredinidae	Hymenoptera	2	1	0	HD	0
Alsophila_pometaria	Alsophila	Geometridae	Lepidoptera	1	9	0	DD	8
Altica_chalybea	Altica	Chrysomelidae	Coleoptera	1	16	0	DD	0
Altica_foliacea	Altica	Chrysomelidae	Coleoptera	2	10	0	DD	0
Altica_litigata	Altica	Chrysomelidae	Coleoptera	2	14	0	DD	0
Amblytylus_nasutus	Amblytylus	Miridae	Hemiptera	1	1	0	DD	0
Amorbia_cuneana	Amorbia	Tortricidae	Lepidoptera	NA	NA	0	DD	2
Ampeloglypter_ampelopsis	Ampeloglypter	Curculionidae	Coleoptera	1	NA	0	DD	1
Ampeloglypter_sesostris	Ampeloglypter	Curculionidae	Coleoptera	1	NA	0	DD	1
Amphipoea_interoceanica	Amphipoea	Noctuidae	Lepidoptera	NA	3	0	DD	0
Amphipyra_pyramidoides	Amphipyra	Noctuidae	Lepidoptera	1	9	0	DD	0
Amphorophora_agathonica	Amphorophora	Aphididae	Hemiptera	NA	1	0	DD	3
Amphorophora_sensoriata	Amphorophora	Aphididae	Hemiptera	NA	1	0	DD	0
Amyelois_transitella	Amyelois	Pyralidae	Lepidoptera	2	7	0	DD	59
Anabrus_simplex	Anabrus	Tettigoniidae	Orthoptera	1	NA	0	DD	17
Anagrapha_falcifera	Anagrapha	Noctuidae	Lepidoptera	3	11	0	DD	25
Anaphothrips_obscurus	Anaphothrips	Thripidae	Thysanoptera	NA	1	0	HD	4
Anarsia_lineatella	Anarsia	Gelechiidae	Lepidoptera	2.5	3	1	DD	10
Anasa_armigera	Anasa	Coreidae	Hemiptera	NA	NA	0	DD	0
Anasa_tristis	Anasa	Coreidae	Hemiptera	1	1	0	DD	15
Anastrepha_ludens	Anastrepha	Tephritidae	Diptera	5	14	0	DD	150
Anastrepha_suspensa	Anastrepha	Tephritidae	Diptera	5	24	0	DD	65
Ancylis_comptana	Ancylis	Tortricidae	Lepidoptera	2	5	0	DD	1
Ancylosis_undulatella	Ancylosis	Pyralidae	Lepidoptera	NA	NA	0	DD	0
Andaspis_punicae	Andaspis	Diaspididae	Hemiptera	NA	10	0	HD	0
Anomala_orientalis	Anomala	Scarabaeidae	Coleoptera	1	NA	1	DD	33
Anthonomus_eugenii	Anthonomus	Curculionidae	Coleoptera	6.5	1	2	DD	7
Anthonomus_grandis	Anthonomus	Curculionidae	Coleoptera	3	4	5	DD	157
Anthonomus_musculus	Anthonomus	Curculionidae	Coleoptera	1	1	0	DD	4
Anthonomus_signatus	Anthonomus	Curculionidae	Coleoptera	1	2	0	DD	2
Anticarsia_gemmatalis	Anticarsia	Noctuidae	Lepidoptera	3	3	0	DD	164
Antonina_graminis	Antonina	Pseudococcidae	Hemiptera	5	4	0	NA	3
Aonidiella_aurantii	Aonidiella	Diaspididae	Hemiptera	3.5	83	2	HD	29
Aonidiella_citrina	Aonidiella	Diaspididae	Hemiptera	3.5	26	1	HD	2
Apamea_apamiformis	Apamea	Noctuidae	Lepidoptera	1	1	0	DD	0
Apamea_devastator	Apamea	Noctuidae	Lepidoptera	1	9	0	DD	0
Aphis_craccivora	Aphis	Aphididae	Hemiptera	30.2	105	1	DD	102
Aphis_fabae	Aphis	Aphididae	Hemiptera	30.2	125	2	DD	128
Aphis_forbesi	Aphis	Aphididae	Hemiptera	30.2	1	0	DD	5
Aphis_glycines	Aphis	Aphididae	Hemiptera	16	4	0	DD	199
Aphis_gossypii	Aphis	Aphididae	Hemiptera	31.5	171	8	DD	316
Aphis_illinoisensis	Aphis	Aphididae	Hemiptera	30.2	5	0	DD	0
Aphis_middletonii	Aphis	Aphididae	Hemiptera	30.2	3	0	NA	1
Aphis_nasturtii	Aphis	Aphididae	Hemiptera	30.2	57	1	DD	6
Aphis_pomi	Aphis	Aphididae	Hemiptera	12	10	1	DD	14
Aphis_rubicola	Aphis	Aphididae	Hemiptera	27.5	1	0	DD	1
Aphis_spiraecola	Aphis	Aphididae	Hemiptera	47	121	1	DD	26
Apion_occidentale	Apion	Apionidae	Coleoptera	2.5	NA	0	DD	0
Archips_argyrospila	Archips	Tortricidae	Lepidoptera	1	14	1	DD	1
Argyresthia_eugeniella	Argyresthia	Yponomeutidae	Lepidoptera	NA	1	0	DD	0
Argyrotaenia_citrana	Argyrotaenia	Tortricidae	Lepidoptera	3	15	0	DD	1
Argyrotaenia_velutinana	Argyrotaenia	Tortricidae	Lepidoptera	3	18	1	DD	22
Aroga_trialbamaculella	Aroga	Gelechiidae	Lepidoptera	NA	4	0	DD	0
Artipus_floridanus	Artipus	Curculionidae	Coleoptera	NA	NA	0	DD	0
Ascia_monuste	Ascia	Pieridae	Lepidoptera	NA	7	0	DD	8
Aspidiotus_nerii	Aspidiotus	Diaspididae	Hemiptera	3.5	120	0	NA	8
Ataenius_spretulus	Ataenius	Scarabaeidae	Coleoptera	2	1	1	DD	1
Aulacaspis_rosae	Aulacaspis	Diaspididae	Hemiptera	2	10	0	HD	0
Aulacorthum_kuwanai	Aulacorthum	Aphididae	Hemiptera	10	NA	0	NA	0
Aulacorthum_solani	Aulacorthum	Aphididae	Hemiptera	10	107	1	DD	27
Aulocara_elliotti	Aulocara	Acrididae	Orthoptera	1	NA	0	DD	3
Autographa_ampla	Autographa	Noctuidae	Lepidoptera	2.5	6	0	DD	0
Autographa_californica	Autographa	Noctuidae	Lepidoptera	2.5	22	0	DD	1803
Bactericera_cockerelli	Bactericera	Triozidae	Hemiptera	6.5	5	0	DD	89
Banisia_myrsusalis	Banisia	Thyrididae	Lepidoptera	NA	3	0	DD	0
Baris_strenua	Baris	Curculionidae	Coleoptera	1	NA	0	DD	0
Bemisia_tabaci	Bemisia	Aleyrodidae	Hemiptera	13	67	10	HD	1032
Bephratelloides_cubensis	Bephratelloides	Eurytomidae	Hymenoptera	NA	NA	0	HD	2
Blissus_insularis	Blissus	Blissidae	Hemiptera	5	1	5	DD	12
Blissus_leucopterus	Blissus	Blissidae	Hemiptera	2.5	1	1	DD	7
Bothynus_gibbosus	Bothynus	Scarabaeidae	Coleoptera	1	8	0	DD	0
Brachycaudus_menthaecola	Brachycaudus	Aphididae	Hemiptera	21.71	NA	0	NA	0
Brachycaudus_persicae	Brachycaudus	Aphididae	Hemiptera	21.71	24	0	DD	5
Brachycorynella_asparagi	Brachycorynella	Aphididae	Hemiptera	NA	2	0	DD	1
Brachyrhynchus_cribricollis	Brachyrhynchus	Curculionidae	Coleoptera	NA	NA	0	DD	0
Brachystola_magna	Brachystola	Romaleidae	Orthoptera	1	NA	0	DD	5
Brevicoryne_brassicae	Brevicoryne	Aphididae	Hemiptera	25.5	16	0	DD	125
Brevipalpus_lewisi	Brevipalpus	Tenuipalpidae	Prostigmata	4	NA	0	NA	1
Bromius_obscurus	Bromius	Chrysomelidae	Coleoptera	1	10	0	DD	1
Bruchophagus_platypterus	Bruchophagus	Eurytomidae	Hymenoptera	2	NA	0	HD	0
Bruchophagus_roddi	Bruchophagus	Eurytomidae	Hymenoptera	2	1	0	HD	2
Bruchus_brachialis	Bruchus	Curculionidae	Coleoptera	1	1	0	DD	1
Bruchus_pisorum	Bruchus	Curculionidae	Coleoptera	1	1	0	DD	15
Bruchus_rufimanus	Bruchus	Curculionidae	Coleoptera	1	1	0	DD	1
Bryobia_praetiosa	Bryobia	Tetranychidae	Prostigmata	5.5	NA	1	NA	3
Bryobia_rubioculus	Bryobia	Tetranychidae	Prostigmata	NA	NA	0	NA	0
Bryobia_rubrioculus	Bryobia	Tetranychidae	Prostigmata	3	NA	0	NA	4
Bucculatrix_thurberiella	Bucculatrix	Bucculatricidae	Lepidoptera	5	1	3	HD	3
Byturus_rubi	Byturus	Byturidae	Coleoptera	2	1	0	DD	0
Byturus_unicolor	Byturus	Byturidae	Coleoptera	1	1	0	DD	2
Cacopsylla_pyri	Cacopsylla	Psyllidae	Hemiptera	4	1	3	DD	20
Cadra_figulilella	Cadra	Pyralidae	Lepidoptera	NA	13	0	DD	2
Caenurgina_crassiuscula	Caenurgina	Noctuidae	Lepidoptera	3.5	3	0	DD	0
Caenurgina_erechtea	Caenurgina	Noctuidae	Lepidoptera	3.5	4	0	DD	1
Calepitrimerus_baileyi	Calepitrimerus	Eriophyidae	Prostigmata	NA	NA	0	HD	1
Caliothrips_fasciatus	Caliothrips	Thripidae	Thysanoptera	6	NA	0	HD	3
Caliroa_cerasi	Caliroa	Tenthredinidae	Hymenoptera	2	1	0	HD	0
Callopistria_floridensis	Callopistria	Noctuidae	Lepidoptera	NA	13	0	DD	1
Callosobruchus_chinensis	Callosobruchus	Chrysomelidae	Coleoptera	6.5	2	1	DD	98
Callosobruchus_maculatus	Callosobruchus	Chrysomelidae	Coleoptera	6.5	1	2	DD	314
Calocoris_norvegicus	Calocoris	Miridae	Hemiptera	NA	NA	0	DD	0
Camnula_pellucida	Camnula	Acrididae	Orthoptera	1	NA	0	DD	5
Campylomma_verbasci	Campylomma	Miridae	Hemiptera	NA	12	0	DD	8
Capitophorus_elaeagni	Capitophorus	Aphididae	Hemiptera	NA	16	0	DD	1
Catinathrips_kainos	Catinathrips	Thripidae	Thysanoptera	NA	NA	0	HD	0
Cavariella_aegopodii	Cavariella	Aphididae	Hemiptera	NA	17	0	DD	3
Cephus_cinctus	Cephus	Cephidae	Hymenoptera	1	1	0	HD	27
Cephus_pygmaeus	Cephus	Cephidae	Hymenoptera	1	1	0	HD	0
Ceresa_basalis	Ceresa	Membracidae	Hemiptera	1	NA	0	DD	0
Ceroplastes_cirripediformis	Ceroplastes	Coccidae	Hemiptera	1	62	0	HD	1
Ceroplastes_floridensis	Ceroplastes	Coccidae	Hemiptera	2	67	1	HD	4
Cerotoma_trifurcata	Cerotoma	Chrysomelidae	Coleoptera	2	15	0	DD	15
Ceutorhynchus_assimilis	Ceutorhynchus	Curculionidae	Coleoptera	1	1	3	DD	6
Ceutorhynchus_rapae	Ceutorhynchus	Curculionidae	Coleoptera	1	1	0	DD	1
Chaetocnema_confinis	Chaetocnema	Chrysomelidae	Coleoptera	3	24	0	DD	4
Chaetocnema_denticulata	Chaetocnema	Chrysomelidae	Coleoptera	2	15	0	DD	0
Chaetocnema_ectypa	Chaetocnema	Chrysomelidae	Coleoptera	3.5	16	0	DD	0
Chaetocnema_pulicaria	Chaetocnema	Chrysomelidae	Coleoptera	2	18	0	DD	7
Chaetosiphon_fragaefolii	Chaetosiphon	Aphididae	Hemiptera	21.71	1	1	DD	8
Chalcodermus_aeneus	Chalcodermus	Curculionidae	Coleoptera	1.5	6	0	DD	0
Charidotella_bicolor	Charidotella	Chrysomelidae	Coleoptera	1	1	0	DD	2
Chelymorpha_cassidea	Chelymorpha	Chrysomelidae	Coleoptera	1	18	0	DD	0
Chilo_plejadellus	Chilo	Crambidae	Lepidoptera	2.5	1	0	DD	0
Chionaspis_furfura	Chionaspis	Diaspididae	Hemiptera	1.5	9	0	HD	1
Chionaspis_pinifoliae	Chionaspis	Diaspididae	Hemiptera	2	3	0	NA	3
Chlorochroa_ligata	Chlorochroa	Pentatomidae	Hemiptera	1	7	0	DD	3
Chlorochroa_sayi	Chlorochroa	Pentatomidae	Hemiptera	2	17	0	DD	3
Chlorochroa_uhleri	Chlorochroa	Pentatomidae	Hemiptera	2	5	0	DD	2
Chlorotettix_viridius	Chlorotettix	Cicadellidae	Hemiptera	3.5	4	0	DD	0
Choristoneura_parallela	Choristoneura	Tortricidae	Lepidoptera	1.25	10	0	DD	3
Choristoneura_rosaceana	Choristoneura	Tortricidae	Lepidoptera	1.5	10	4	DD	76
Christoneura_fumiferana	Choristoneura	Tortricidae	Lepidoptera	1	5	5	DD	2
Chromaphis_juglandicola	Chromaphis	Aphididae	Hemiptera	10.5	5	2	DD	2
Chrysodeixis_includens	Chrysodeixis	Noctuidae	Lepidoptera	4	11	5	DD	19
Chrysomela_interrupta	Chrysomela	Chrysomelidae	Coleoptera	2	5	0	DD	0
Chrysomela_scripta	Chrysomela	Chrysomelidae	Coleoptera	2	10	0	DD	14
Chrysomphalus_aonidum	Chrysomphalus	Diaspididae	Hemiptera	4	73	0	HD	4
Chrysomphalus_dictyospermi	Chrysomphalus	Diaspididae	Hemiptera	3.5	79	0	HD	1
Chrysoteuchia_topiaria	Chrysoteuchia	Crambidae	Lepidoptera	NA	NA	0	DD	1
Cingilia_catenaria	Cingilia	Geometridae	Lepidoptera	NA	14	0	DD	0
Circulifer_tenellus	Circulifer	Cicadellidae	Hemiptera	3	4	1	DD	24
Cladius_difformis	Cladius	Tenthredinidae	Hymenoptera	5.5	1	0	HD	0
Clastoptera_achatina	Clastoptera	Clastopteridae	Hemiptera	2	NA	0	DD	0
Clastoptera_obtusa	Clastoptera	Clastopteridae	Hemiptera	2	NA	0	DD	0
Clepsis_peritana	Clepsis	Tortricidae	Lepidoptera	5.5	7	0	DD	0
Coccus_acutissimus	Coccus	Coccidae	Hemiptera	2.8	29	0	HD	0
Coccus_hesperidum	Coccus	Coccidae	Hemiptera	4	121	0	NA	9
Coccus_longulus	Coccus	Coccidae	Hemiptera	2.8	54	0	HD	0
Coccus_pseudomagnoliarum	Coccus	Coccidae	Hemiptera	1	5	1	NA	4
Coccus_viridis	Coccus	Coccidae	Hemiptera	3.5	61	0	HD	13
Cochylis_hospes	Cochylis	Tortricidae	Lepidoptera	1	1	0	DD	6
Colaspis_brunnea	Colaspis	Chrysomelidae	Coleoptera	1	28	0	DD	1
Colaspis_pseudofavosa	Colaspis	Chrysomelidae	Coleoptera	2	6	0	DD	0
Coleophora_laticornella	Coleophora	Coleophoridae	Lepidoptera	1	2	0	DD	0
Coleophora_malivorella	Coleophora	Coleophoridae	Lepidoptera	1	1	0	DD	0
Coleophora_serratella	Coleophora	Coleophoridae	Lepidoptera	1	5	0	DD	0
Colias_eurytheme	Colias	Pieridae	Lepidoptera	4.5	2	0	DD	39
Condica_sutor	Condica	Noctuidae	Lepidoptera	NA	NA	0	DD	0
Conoderus_amplicollis	Conoderus	Elateridae	Coleoptera	1	NA	0	DD	2
Conoderus_falli	Conoderus	Elateridae	Coleoptera	2	NA	3	DD	2
Conoderus_vespertinus	Conoderus	Elateridae	Coleoptera	0.32	NA	1	DD	2
Conotrachelus_aratus	Conotrachelus	Curculionidae	Coleoptera	1	1	0	DD	0
Conotrachelus_crataegi	Conotrachelus	Curculionidae	Coleoptera	1	1	0	DD	1
Conotrachelus_hicoriae	Conotrachelus	Curculionidae	Coleoptera	1	NA	0	DD	0
Conotrachelus_juglandis	Conotrachelus	Curculionidae	Coleoptera	1	NA	0	DD	0
Conotrachelus_nenuphar	Conotrachelus	Curculionidae	Coleoptera	1.5	5	0	DD	53
Conotrachelus_retentus	Conotrachelus	Curculionidae	Coleoptera	1	1	0	DD	0
Conotrachelus_schoofi	Conotrachelus	Curculionidae	Coleoptera	1	NA	0	DD	0
Contarinia_agrimoniae	Contarinia	Cecidomyiidae	Diptera	NA	NA	0	DD	0
Contarinia_pyrivora	Contarinia	Cecidomyiidae	Diptera	1	1	0	NA	0
Contarinia_schulzi	Contarinia	Cecidomyiidae	Diptera	1	1	0	NA	0
Contarinia_sorghicola	Contarinia	Cecidomyiidae	Diptera	13	1	0	NA	0
Crambus_praefectellus	Crambus	Crambidae	Lepidoptera	2.5	2	0	DD	0
Craponius_inaequalis	Craponius	Curculionidae	Coleoptera	1	NA	0	DD	0
Crioceris_asparagi	Crioceris	Curculionidae	Coleoptera	3.5	4	0	DD	3
Crioceris_duodecimpunctata	Crioceris	Curculionidae	Coleoptera	3.5	3	0	DD	2
Cryptomyzus_alboapicalis	Cryptomyzus	Aphididae	Hemiptera	21.71	2	0	DD	0
Cryptomyzus_ribis	Cryptomyzus	Aphididae	Hemiptera	21.71	8	0	DD	0
Cryptophlebia_illepida	Cryptophlebia	Tortricidae	Lepidoptera	NA	6	0	DD	4
Ctenicera_aeripennis	Ctenicera	Elateridae	Coleoptera	0.32	NA	0	DD	0
Ctenicera_pruinina	Ctenicera	Elateridae	Coleoptera	0.29	NA	0	DD	2
Cuerna_costalis	Cuerna	Cicadellidae	Hemiptera	2	9	0	DD	1
Curculio_caryae	Curculio	Curculionidae	Coleoptera	0.41	1	0	DD	16
Curculio_caryatrypes	Curculio	Curculionidae	Coleoptera	0.75	1	0	DD	0
Curculio_sayi	Curculio	Curculionidae	Coleoptera	0.38	1	0	DD	2
Cydia_caryana	Cydia	Tortricidae	Lepidoptera	4.5	2	0	DD	0
Cydia_nigricana	Cydia	Tortricidae	Lepidoptera	1	2	0	DD	11
Cydia_pomonella	Cydia	Tortricidae	Lepidoptera	2	4	8	DD	404
Cylas_formicarius	Cylas	Brentidae	Coleoptera	10.5	3	3	DD	34
Cylindrocopturus_adspersus	Cylindrocopturus	Curculionidae	Coleoptera	1	NA	0	DD	9
Dagbertus_fasciatus	Dagbertus	Miridae	Hemiptera	NA	NA	0	DD	0
Dagbertus_olivaceus	Dagbertus	Miridae	Hemiptera	NA	2	0	DD	0
Daktulosphaira_vitifoliae	Daktulosphaira	Phylloxeridae	Hemiptera	7	1	0	DD	33
Dalbulus_elimatus	Dalbulus	Cicadellidae	Hemiptera	3.5	NA	0	DD	2
Dalbulus_maidis	Dalbulus	Cicadellidae	Hemiptera	3.5	1	0	DD	31
Dargida_diffusa	Dargida	Noctuidae	Lepidoptera	2	NA	0	DD	1
Dasineura_leguminicola	Dasineura	Cecidomyiidae	Diptera	2.5	1	0	NA	0
Dasineura_oxycoccana	Dasineura	Cecidomyiidae	Diptera	NA	NA	0	NA	12
Datana_integerrima	Datana	Notodontidae	Lepidoptera	2	7	0	DD	0
Datana_major	Datana	Notodontidae	Lepidoptera	1.5	4	0	DD	0
Datana_ministra	Datana	Notodontidae	Lepidoptera	1	5	0	DD	1
Delia_antiqua	Delia	Anthomyiidae	Diptera	2.5	1	4	DD	47
Delia_floralis	Delia	Anthomyiidae	Diptera	3.17	2	1	DD	2
Delia_florilega	Delia	Anthomyiidae	Diptera	3.17	5	1	DD	1
Delia_platura	Delia	Anthomyiidae	Diptera	4	15	2	DD	10
Delia_radicum	Delia	Anthomyiidae	Diptera	3	1	0	DD	65
Deloyala_guttata	Deloyala	Chrysomelidae	Coleoptera	1	22	0	DD	3
Desmia_funeralis	Desmia	Crambidae	Lepidoptera	2.5	3	0	DD	1
Diabrotica_balteata	Diabrotica	Chrysomelidae	Coleoptera	2.5	32	2	DD	20
Diabrotica_barberi	Diabrotica	Chrysomelidae	Coleoptera	1	7	0	DD	36
Diabrotica_longicornis	Diabrotica	Chrysomelidae	Coleoptera	1	18	2	DD	3
Diabrotica_undecimpunctata	Diabrotica	Chrysomelidae	Coleoptera	2	62	4	DD	48
Diabrotica_virgifera	Diabrotica	Chrysomelidae	Coleoptera	1	45	2	DD	356
Dialeurodes_chittendeni	Dialeurodes	Aleyrodidae	Hemiptera	1	NA	0	HD	0
Dialeurodes_citri	Dialeurodes	Aleyrodidae	Hemiptera	3	30	1	HD	8
Dialeurodes_citrifolii	Dialeurodes	Aleyrodidae	Hemiptera	3	NA	0	HD	1
Diaphania_hyalinata	Diaphania	Crambidae	Lepidoptera	3.5	NA	0	DD	13
Diaphania_nitidalis	Diaphania	Crambidae	Lepidoptera	3.5	NA	0	DD	6
Diaphorina_citri	Diaphorina	Psyllidae	Hemiptera	9.5	1	0	DD	208
Diaprepes_abbreviatus	Diaprepes	Curculionidae	Coleoptera	1	37	0	DD	65
Diaspidiotus_ancylus	Diaspidiotus	Diaspididae	Hemiptera	1	32	0	HD	0
Diaspidiotus_forbesi	Diaspidiotus	Diaspididae	Hemiptera	2	12	0	HD	0
Diaspidiotus_juglansregiae	Diaspidiotus	Diaspididae	Hemiptera	2	19	0	HD	0
Diaspidiotus_ostreaeformis	Diaspidiotus	Diaspididae	Hemiptera	2.67	19	0	HD	0
Diaspidiotus_perniciosus	Diaspidiotus	Diaspididae	Hemiptera	4	41	0	HD	5
Diaspidiotus_uvae	Diaspidiotus	Diaspididae	Hemiptera	2	7	0	HD	0
Diatraea_crambidoides	Diatraea	Crambidae	Lepidoptera	2	1	0	DD	1
Diatraea_grandiosella	Diatraea	Crambidae	Lepidoptera	2	1	0	DD	43
Diatraea_saccharalis	Diatraea	Crambidae	Lepidoptera	4	2	3	DD	142
Diatrea_saccharalis	Diatrea	Pyralidae	Lepidoptera	NA	NA	0	NA	0
Diptacus_gigantorhynchus	Diptacus	Diptilomiopidae	Prostigmata	NA	NA	0	HD	0
Disonycha_triangularis	Disonycha	Chrysomelidae	Coleoptera	3	12	0	DD	0
Disonycha_xanthomelas	Disonycha	Chrysomelidae	Coleoptera	2	13	0	DD	0
Dissosteira_carolina	Dissosteira	Acrididae	Orthoptera	1	NA	0	DD	4
Dissosteira_longipennis	Dissosteira	Acrididae	Orthoptera	1	NA	0	DD	0
Diuraphis_noxia	Diuraphis	Aphididae	Hemiptera	NA	1	0	DD	127
Draeculacephala_antica	Draeculacephala	Cicadellidae	Hemiptera	3.5	5	0	DD	0
Draeculacephala_minerva	Draeculacephala	Cicadellidae	Hemiptera	4.5	4	0	DD	5
Draeculacephala_mollipes	Draeculacephala	Cicadellidae	Hemiptera	2	1	0	DD	0
Draeculacephala_portola	Draeculacephala	Cicadellidae	Hemiptera	3.5	8	0	DD	0
Draeculacephala_prasina	Draeculacephala	Cicadellidae	Hemiptera	3.5	NA	0	DD	0
Draeculacephala_producta	Draeculacephala	Cicadellidae	Hemiptera	3.5	NA	0	DD	0
Dysaphis_apiifolia	Dysaphis	Aphididae	Hemiptera	8	3	0	DD	2
Dysaphis_crataegi	Dysaphis	Aphididae	Hemiptera	8	3	0	DD	1
Dysaphis_foeniculus	Dysaphis	Aphididae	Hemiptera	8	8	0	DD	0
Dysaphis_plantaginea	Dysaphis	Aphididae	Hemiptera	8	6	1	DD	20
Dysaphis_tulipae	Dysaphis	Aphididae	Hemiptera	8	15	0	NA	0
Dysdercus_mimulus	Dysdercus	Pyrrhocoridae	Hemiptera	NA	NA	0	DD	0
Dysdercus_suturellus	Dysdercus	Pyrrhocoridae	Hemiptera	NA	9	0	DD	2
Dysmicoccus_aciculus	Dysmicoccus	Pseudococcidae	Hemiptera	3	1	0	HD	0
Dysmicoccus_boninsis	Dysmicoccus	Pseudococcidae	Hemiptera	1	11	0	HD	2
Ectomyelois_ceratoniae	Ectomyelois	Pyralidae	Lepidoptera	NA	NA	0	DD	18
Edwardsiana_rosae	Edwardsiana	Cicadellidae	Hemiptera	2	1	0	DD	1
Egira_curialis	Egira	Noctuidae	Lepidoptera	1	5	0	DD	0
Elasmopalpus_lignosellus	Elasmopalpus	Pyralidae	Lepidoptera	1.5	NA	0	DD	13
Ematurga_amitaria	Ematurga	Geometridae	Lepidoptera	NA	6	0	DD	0
Empoasca_abrupta	Empoasca	Cicadellidae	Hemiptera	2.25	2	0	DD	0
Empoasca_arida	Empoasca	Cicadellidae	Hemiptera	2.25	2	0	DD	0
Empoasca_fabae	Empoasca	Cicadellidae	Hemiptera	3	8	0	DD	33
Empoasca_filamenta	Empoasca	Cicadellidae	Hemiptera	2.25	NA	0	DD	0
Empoasca_solana	Empoasca	Cicadellidae	Hemiptera	2.25	1	0	DD	0
Enchenopa_binotata	Enchenopa	Membracidae	Hemiptera	1	10	0	DD	18
Endelomyia_aethiops	Endelomyia	Tenthredinidae	Hymenoptera	1	1	0	HD	0
Endria_inimica	Endria	Cicadellidae	Hemiptera	3.5	5	0	DD	4
Entomoscelis_americana	Entomoscelis	Chrysomelidae	Coleoptera	1	7	0	DD	1
Eoreuma_loftini	Eoreuma	Crambidae	Lepidoptera	NA	1	0	DD	26
Eotetranychus_carpini	Eotetranychus	Tetranychidae	Prostigmata	11.97	NA	0	HD	6
Eotetranychus_hicoriae	Eotetranychus	Tetranychidae	Prostigmata	11.97	NA	1	HD	0
Eotetranychus_sexmaculatus	Eotetranychus	Tetranychidae	Prostigmata	11.97	NA	0	HD	1
Eotetranychus_willamettei	Eotetranychus	Tetranychidae	Prostigmata	NA	NA	0	HD	1
Eotetranychus_yumensis	Eotetranychus	Tetranychidae	Prostigmata	11.97	NA	0	HD	0
Epicauta_cinerea	Epicauta	Meloidae	Coleoptera	1	NA	0	DD	0
Epicauta_fabricii	Epicauta	Meloidae	Coleoptera	2	NA	0	DD	1
Epicauta_funebris	Epicauta	Meloidae	Coleoptera	1	NA	0	DD	2
Epicauta_lemniscata	Epicauta	Meloidae	Coleoptera	1	NA	0	DD	2
Epicauta_maculata	Epicauta	Meloidae	Coleoptera	1	NA	0	DD	1
Epicauta_occidentalis	Epicauta	Meloidae	Coleoptera	NA	NA	0	DD	2
Epicauta_pensylvanica	Epicauta	Meloidae	Coleoptera	1	NA	0	DD	1
Epicauta_pestifera	Epicauta	Meloidae	Coleoptera	1	NA	0	DD	2
Epicauta_vittata	Epicauta	Meloidae	Coleoptera	1	NA	0	DD	0
Epidiaspis_leperii	Epidiaspis	Diaspididae	Hemiptera	1	11	0	HD	0
Epiglaea_apiata	Epiglaea	Noctuidae	Lepidoptera	NA	1	0	DD	1
Epilachna_borealis	Epilachna	Coccinellidae	Coleoptera	2.5	NA	0	DD	6
Epilachna_varivestis	Epilachna	Coccinellidae	Coleoptera	2.5	1	1	DD	37
Epimecis_detexta	Epimecis	Geometridae	Lepidoptera	NA	1	0	DD	0
Epitrimerus_pyri	Epitrimerus	Eriophyidae	Prostigmata	NA	NA	0	HD	0
Epitrix_cucumeris	Epitrix	Chrysomelidae	Coleoptera	2	46	2	DD	5
Epitrix_fuscula	Epitrix	Chrysomelidae	Coleoptera	2.5	15	0	DD	5
Epitrix_hirtipennis	Epitrix	Chrysomelidae	Coleoptera	3	21	2	DD	7
Epitrix_subcrinita	Epitrix	Chrysomelidae	Coleoptera	2	11	0	DD	2
Epitrix_tuberis	Epitrix	Chrysomelidae	Coleoptera	1.5	11	2	DD	4
Erasmoneura_variabilis	Erasmoneura	Cicadellidae	Hemiptera	2.5	5	1	DD	0
Erasmoneura_vulnerata	Erasmoneura	Cicadellidae	Hemiptera	2.5	2	0	DD	0
Eratoneura_hartii	Eratoneura	Cicadellidae	Hemiptera	2.5	1	0	DD	0
Eratoneura_omani	Eratoneura	Cicadellidae	Hemiptera	2.5	1	0	DD	0
Eribolus_longulus	Eribolus	Chloropidae	Diptera	NA	NA	0	NA	0
Eriophyes_cynodoniensis	Eriophyes	Eriophidae	Trombidiformes	NA	NA	0	HD	0
Eriophyes_emarginatae	Eriophyes	Eriophidae	Trombidiformes	NA	NA	0	HD	0
Eriophyes_parulmi	Eriophyes	Eriophidae	Trombidiformes	NA	NA	0	NA	0
Eriophyes_sheldoni	Eriophyes	Eriophidae	Trombidiformes	NA	NA	0	NA	0
Eriophyes_tulipae	Eriophyes	Eriophidae	Trombidiformes	NA	NA	0	NA	2
Eriosoma_americanum	Eriosoma	Aphididae	Hemiptera	21.71	2	0	DD	0
Eriosoma_lanigerum	Eriosoma	Aphididae	Hemiptera	21.71	5	1	DD	23
Eriosoma_pyricola	Eriosoma	Aphididae	Hemiptera	21.71	2	0	NA	0
Erythridula_dolosa	Erythridula	Cicadellidae	Hemiptera	2.5	NA	0	DD	0
Erythridula_dowelli	Erythridula	Cicadellidae	Hemiptera	2.5	NA	0	DD	0
Erythridula_lawsoniana	Erythridula	Cicadellidae	Hemiptera	2.5	1	1	DD	0
Erythridula_magnacalx	Erythridula	Cicadellidae	Hemiptera	2.5	1	0	DD	0
Erythroneura_comes	Erythroneura	Cicadellidae	Hemiptera	2.5	2	1	DD	2
Erythroneura_elegantula	Erythroneura	Cicadellidae	Hemiptera	2.5	1	4	DD	5
Erythroneura_octonotata	Erythroneura	Cicadellidae	Hemiptera	2.5	NA	0	DD	1
Erythroneura_tricincta	Erythroneura	Cicadellidae	Hemiptera	2.5	2	0	DD	0
Erythroneura_vitifex	Erythroneura	Cicadellidae	Hemiptera	2.5	1	0	DD	0
Erythroneura_vitis	Erythroneura	Cicadellidae	Hemiptera	2.5	NA	0	DD	6
Erythroneura_ziczac	Erythroneura	Cicadellidae	Hemiptera	2.5	NA	0	DD	3
Estigmene_acrea	Estigmene	Arctiidae	Lepidoptera	2.5	14	2	DD	40
Eucalymnatus_tessellatus	Eucalymnatus	Coccidae	Hemiptera	1.5	52	0	HD	1
Euetheola_humilis	Euetheola	Scarabaeidae	Coleoptera	1	1	0	DD	4
Euetheola_rugiceps	Euetheola	Scarabaeidae	Coleoptera	NA	NA	0	NA	1
Eulecanium_cerasorum	Eulecanium	Coccidae	Hemiptera	1	8	0	HD	3
Eumerus_strigatus	Eumerus	Syrphidae	Diptera	2	8	0	DD	1
Eumorpha_achemon	Eumorpha	Sphingidae	Lepidoptera	2	3	0	DD	0
Euphranta_canadensis	Euphranta	Tephritidae	Diptera	1	NA	0	DD	0
Euproctis_chrysorrhoea	Euproctis	Lymantriidae	Lepidoptera	1	10	0	DD	20
Euschistus_conspersus	Euschistus	Pentatomidae	Hemiptera	2	3	0	DD	6
Euschistus_impictiventris	Euschistus	Pentatomidae	Hemiptera	1	NA	0	DD	0
Euschistus_servus	Euschistus	Pentatomidae	Hemiptera	2	8	0	DD	55
Euschistus_tristigmus	Euschistus	Pentatomidae	Hemiptera	2	10	0	DD	8
Euschistus_variolarius	Euschistus	Pentatomidae	Hemiptera	1.5	6	0	DD	3
Eutetranychus_banksi	Eutetranychus	Tetranychidae	Prostigmata	11.97	NA	0	HD	7
Euxesta_notata	Euxesta	Ulidiidae	Diptera	NA	NA	2	DD	0
Euxesta_stigmatis	Euxesta	Ulidiidae	Diptera	NA	NA	0	NA	0
Euxoa_auxiliaris	Euxoa	Noctuidae	Lepidoptera	1	NA	0	DD	3
Euxoa_detersa	Euxoa	Noctuidae	Lepidoptera	1	8	1	DD	0
Euxoa_messoria	Euxoa	Noctuidae	Lepidoptera	1	15	1	DD	3
Euxoa_ochrogaster	Euxoa	Noctuidae	Lepidoptera	1	11	2	DD	1
Euxoa_scandens	Euxoa	Noctuidae	Lepidoptera	1	9	1	DD	10
Euxoa_tessellata	Euxoa	Noctuidae	Lepidoptera	1	14	0	DD	0
Euzophera_semifuneralis	Euzophera	Pyralidae	Lepidoptera	NA	11	0	DD	2
Evergestis_pallidata	Evergestis	Crambidae	Lepidoptera	2	2	2	DD	0
Evergestis_rimosalis	Evergestis	Crambidae	Lepidoptera	3	2	0	DD	1
Exomala_orientalis	Exomala	Scarabaeidae	Coleoptera	1	12	0	DD	12
Feltia_jaculifera	Feltia	Noctuidae	Lepidoptera	1	13	0	DD	2
Feltia_subterranea	Feltia	Noctuidae	Lepidoptera	1	NA	0	DD	1
Ferrisia_virgata	Ferrisia	Pseudococcidae	Hemiptera	5	78	0	HD	6
Fidia_viticida	Fidia	Chrysomelidae	Coleoptera	0.75	8	0	DD	0
Fiorinia_theae	Fiorinia	Diaspididae	Hemiptera	2.5	12	0	HD	0
Flexamia_picta	Flexamia	Cicadellidae	Hemiptera	3.5	NA	0	DD	0
Frankliniella_bispinosa	Frankliniella	Thripidae	Thysanoptera	8	NA	0	HD	10
Frankliniella_exigua	Frankliniella	Thripidae	Thysanoptera	8	NA	0	HD	3
Frankliniella_fusca	Frankliniella	Thripidae	Thysanoptera	8	8	0	HD	45
Frankliniella_gossypiana	Frankliniella	Thripidae	Thysanoptera	8	1	0	HD	1
Frankliniella_iridis	Frankliniella	Thripidae	Thysanoptera	8	NA	0	HD	0
Frankliniella_kelliae	Frankliniella	Thripidae	Thysanoptera	8	NA	0	HD	0
Frankliniella_occidentalis	Frankliniella	Thripidae	Thysanoptera	6	34	8	HD	349
Frankliniella_tritici	Frankliniella	Thripidae	Thysanoptera	12.5	NA	1	HD	11
Frankliniella_vaccinii	Frankliniella	Thripidae	Thysanoptera	8	NA	0	HD	1
Fumibotys_fumalis	Fumibotys	Crambidae	Lepidoptera	NA	1	0	DD	1
Gargaphia_solani	Gargaphia	Tingidae	Hemiptera	NA	8	0	DD	4
Glossonotus_crataegi	Glossonotus	Membracidae	Hemiptera	1	3	0	DD	0
Graminella_nigrifrons	Graminella	Cicadellidae	Hemiptera	2	7	0	DD	13
Grapholita_interstinctana	Grapholita	Tortricidae	Lepidoptera	2.5	1	0	DD	0
Grapholita_molesta	Grapholita	Tortricidae	Lepidoptera	4	5	2	DD	106
Grapholita_packardi	Grapholita	Tortricidae	Lepidoptera	1	2	0	DD	2
Grapholita_prunivora	Grapholita	Tortricidae	Lepidoptera	2	1	0	DD	3
Gretchena_bolliana	Gretchena	Tortricidae	Lepidoptera	5.5	1	0	DD	0
Gryllus_pennsylvanicus	Gryllus	Gryllidae	Orthoptera	3	NA	0	DD	52
Gymnocarena_diffusa	Gymnocarena	Tephritidae	Diptera	1	NA	0	DD	1
Gynaikothrips_ficorum	Gynaikothrips	Phlaeothripidae	Thysanoptera	NA	1	0	HD	3
Halticus_bractatus	Halticus	Miridae	Hemiptera	NA	NA	0	DD	1
Haplorhynchites_aeneus	Haplorhynchites	Attelabidae	Coleoptera	1	NA	0	DD	2
Harrisina_americana	Harrisina	Zygaenidae	Lepidoptera	1.5	2	0	DD	0
Harrisina_brillians	Harrisina	Zygaenidae	Lepidoptera	3	1	0	DD	1
Heilipus_squamosus	Heilipus	Curculionidae	Coleoptera	1	NA	0	DD	0
Helicoverpa_armigera	Helicoverpa	Noctuidae	Lepidoptera	4	26	8	DD	1325
Helicoverpa_zea	Helicoverpa	Noctuidae	Lepidoptera	4	21	5	DD	661
Heliothis_virescens	Heliothis	Noctuidae	Lepidoptera	5	NA	7	DD	783
Heliothrips_haemorrhoidalis	Heliothrips	Thripidae	Thysanoptera	6	34	0	HD	9
Hellula_rogatalis	Hellula	Crambidae	Lepidoptera	NA	3	0	DD	0
Hemiberlesia_lataniae	Hemiberlesia	Diaspididae	Hemiptera	4	113	0	HD	7
Hemiberlesia_rapax	Hemiberlesia	Diaspididae	Hemiptera	3	79	0	NA	4
Hendecaneura_shawiana	Hendecaneura	Tortricidae	Lepidoptera	NA	2	0	DD	0
Homaledra_sabalella	Homaledra	Coleophoridae	Lepidoptera	NA	3	0	DD	1
Homalodisca_vitripennis	Homalodisca	Cicadellidae	Hemiptera	2	9	0	DD	67
Homoeosoma_electellum	Homoeosoma	Pyralidae	Lepidoptera	NA	NA	0	DD	3
Hoplia_modesta	Hoplia	Scarabaeidae	Coleoptera	NA	NA	0	DD	0
Hoplocampa_cookei	Hoplocampa	Tenthredinidae	Hymenoptera	1	NA	0	HD	0
Hoplocampa_testudinea	Hoplocampa	Tenthredinidae	Hymenoptera	1	1	0	HD	6
Horistonotus_uhlerii	Horistonotus	Elateridae	Coleoptera	1	NA	0	DD	0
Hyadaphis_coriandri	Hyadaphis	Aphididae	Hemiptera	21.71	9	0	DD	1
Hyadaphis_erysimi	Hyadaphis	Aphididae	Hemiptera	30	NA	0	NA	1
Hyadaphis_foeniculi	Hyadaphis	Aphididae	Hemiptera	30	22	0	DD	5
Hyalopterus_pruni	Hyalopterus	Aphididae	Hemiptera	21.71	16	1	DD	11
Hydraecia_immanis	Hydraecia	Noctuidae	Lepidoptera	NA	4	0	DD	0
Hydrellia_griseola	Hydrellia	Ephydridae	Diptera	NA	NA	1	NA	1
Hylastinus_obscurus	Hylastinus	Curculionidae	Coleoptera	1	NA	0	HD	1
Hylemya_platura	Hylemya	Tachinidae	Diptera	NA	NA	0	NA	1
Hymenia_perspectalis	Hymenia	Crambidae	Lepidoptera	NA	8	1	DD	0
Hypena_scabra	Hypena	Noctuidae	Lepidoptera	3	NA	0	DD	4
Hypera_brunneipennis	Hypera	Curculionidae	Coleoptera	1	1	0	DD	6
Hypera_meles	Hypera	Curculionidae	Coleoptera	1	NA	0	DD	0
Hypera_nigrirostris	Hypera	Curculionidae	Coleoptera	1	1	0	DD	0
Hypera_postica	Hypera	Curculionidae	Coleoptera	1	8	2	DD	26
Hypera_punctata	Hypera	Curculionidae	Coleoptera	1	1	0	DD	3
Hyphantria_cunea	Hyphantria	Arctiidae	Lepidoptera	1.5	21	0	DD	104
Hypothenemus_obscurus	Hypothenemus	Curculionidae	Coleoptera	NA	NA	0	DD	2
Hysteroneura_setariae	Hysteroneura	Aphididae	Hemiptera	NA	16	0	DD	1
Icerya_purchasi	Icerya	Monophlebidae	Hemiptera	3	51	0	HD	10
Illinoia_liriodendri	Illinoia	Aphididae	Hemiptera	21.71	4	0	DD	0
Illinoia_masoni	Illinoia	Aphididae	Hemiptera	21.71	1	0	DD	0
Ischnaspis_longirostris	Ischnaspis	Diaspididae	Hemiptera	NA	50	0	HD	0
Janus_integer	Janus	Cephidae	Hymenoptera	NA	NA	0	HD	5
Jonthonota_nigripes	Jonthonota	Chrysomelidae	Coleoptera	1	2	0	DD	0
Keiferia_lycopersicella	Keiferia	Gelechiidae	Lepidoptera	7.5	2	2	DD	2
Kyboasca_maligna	Kyboasca	Cicadellidae	Hemiptera	1.5	NA	0	DD	0
Lacinipolia_renigera	Lacinipolia	Noctuidae	Lepidoptera	NA	12	0	DD	1
Languria_mozardi	Languria	Languriidae	Coleoptera	2	NA	0	DD	0
Latalus_sayii	Latalus	Cicadellidae	Hemiptera	3.5	4	0	DD	0
Lepidosaphes_beckii	Lepidosaphes	Diaspididae	Hemiptera	3	40	0	HD	2
Lepidosaphes_conchiformis	Lepidosaphes	Diaspididae	Hemiptera	2	23	0	HD	0
Lepidosaphes_gloverii	Lepidosaphes	Diaspididae	Hemiptera	3	26	1	HD	1
Lepidosaphes_ulmi	Lepidosaphes	Diaspididae	Hemiptera	1.5	67	0	HD	2
Leptinotarsa_decemlineata	Leptinotarsa	Chrysomelidae	Coleoptera	2	21	9	DD	447
Leptocoris_rubrolineatus	Leptocoris	Rhopalidae	Hemiptera	2.5	NA	0	DD	0
Leptoglossus_clypealis	Leptoglossus	Coreidae	Hemiptera	3	NA	0	DD	0
Leptoglossus_gonagra	Leptoglossus	Coreidae	Hemiptera	3	NA	0	DD	2
Leptoglossus_phyllopus	Leptoglossus	Coreidae	Hemiptera	3	NA	0	DD	4
Leptoglossus_zonatus	Leptoglossus	Coreidae	Hemiptera	3	NA	0	DD	5
Leptopterna_dolabrata	Leptopterna	Miridae	Hemiptera	1	4	0	DD	0
Lichnanthe_vulpina	Lichnanthe	Glaphyridae	Coleoptera	NA	NA	0	DD	1
Limonius_agonus	Limonius	Elateridae	Coleoptera	0.32	NA	0	DD	0
Limonius_californicus	Limonius	Elateridae	Coleoptera	0.25	NA	1	DD	8
Limonius_canus	Limonius	Elateridae	Coleoptera	0.29	NA	1	DD	2
Limonius_infuscatus	Limonius	Elateridae	Coleoptera	0.32	NA	0	DD	4
Limonius_subauratus	Limonius	Elateridae	Coleoptera	0.32	NA	0	DD	0
Lipaphis_erysimi	Lipaphis	Aphididae	Hemiptera	NA	12	0	DD	65
Liriomyza_brassicae	Liriomyza	Agromyzidae	Diptera	7.5	NA	0	DD	2
Liriomyza_huidobrensis	Liriomyza	Agromyzidae	Diptera	7.5	16	0	DD	39
Liriomyza_pusilla	Liriomyza	Agromyzidae	Diptera	7.5	1	0	DD	0
Liriomyza_sativae	Liriomyza	Agromyzidae	Diptera	7.5	14	0	DD	45
Liriomyza_trifolii	Liriomyza	Agromyzidae	Diptera	7.5	27	6	DD	53
Lissorhoptrus_oryzophilus	Lissorhoptrus	Erirhinidae	Coleoptera	1.5	2	1	DD	44
Listroderes_costirostris	Listroderes	Curculionidae	Coleoptera	1	22	0	NA	0
Listronotus_oregonensis	Listronotus	Curculionidae	Coleoptera	1	5	0	DD	4
Lithophane_antennata	Lithophane	Noctuidae	Lepidoptera	1	5	0	DD	0
Lixus_concavus	Lixus	Curculionidae	Coleoptera	1	2	0	DD	0
Longitarsus_ferrugineus	Longitarsus	Chrysomelidae	Coleoptera	1	1	0	DD	0
Longitarsus_waterhousei	Longitarsus	Chrysomelidae	Coleoptera	1	NA	0	DD	0
Loxostege_cereralis	Loxostege	Crambidae	Lepidoptera	3.5	3	0	DD	0
Loxostege_sticticalis	Loxostege	Crambidae	Lepidoptera	3	14	0	DD	20
Lygocoris_communis	Lygocoris	Miridae	Hemiptera	1	NA	0	DD	1
Lygus_elisus	Lygus	Miridae	Hemiptera	4	29	1	DD	2
Lygus_hesperus	Lygus	Miridae	Hemiptera	4	26	2	DD	72
Lygus_lineolaris	Lygus	Miridae	Hemiptera	4	44	4	DD	83
Lymantria_dispar	Lymantria	Lymantriidae	Lepidoptera	1	22	2	DD	662
Macrodactylus_subspinosus	Macrodactylus	Scarabaeidae	Coleoptera	1	NA	0	DD	2
Macronoctua_onusta	Macronoctua	Noctuidae	Lepidoptera	1	3	0	DD	1
Macrosiphum_euphorbiae	Macrosiphum	Aphididae	Hemiptera	21.71	119	0	DD	111
Macrosiphum_rosae	Macrosiphum	Aphididae	Hemiptera	21.71	20	0	DD	9
Macrosteles_fascifrons	Macrosteles	Cicadellidae	Hemiptera	3.5	7	0	DD	12
Macrosteles_quadrilineatus	Macrosteles	Cicadellidae	Hemiptera	4	9	0	DD	11
Magicicada_cassinii	Magicicada	Cicadidae	Hemiptera	0.06	6	0	DD	1
Magicicada_septendecim	Magicicada	Cicadidae	Hemiptera	0.06	3	0	DD	17
Magicicada_septendecula	Magicicada	Cicadidae	Hemiptera	0.06	NA	0	DD	3
Magicicada_tredecassini	Magicicada	Cicadidae	Hemiptera	0.08	NA	0	DD	2
Magicicada_tredecim	Magicicada	Cicadidae	Hemiptera	0.08	1	0	DD	7
Magicicada_tredecula	Magicicada	Cicadidae	Hemiptera	0.08	NA	0	DD	1
Malacosoma_americanum	Malacosoma	Lasiocampidae	Lepidoptera	1	NA	0	DD	18
Malacosoma_californicum	Malacosoma	Lasiocampidae	Lepidoptera	1	NA	0	DD	10
Malacosoma_constrictum	Malacosoma	Lasiocampidae	Lepidoptera	1	NA	0	DD	0
Malacosoma_disstria	Malacosoma	Lasiocampidae	Lepidoptera	1	6	0	DD	79
Malacosoma_incurva	Malacosoma	Lasiocampidae	Lepidoptera	1	2	0	DD	0
Malacosoma_tigris	Malacosoma	Lasiocampidae	Lepidoptera	1	1	0	DD	0
Maladera_castanea	Maladera	Scarabaeidae	Coleoptera	1	NA	0	DD	6
Mamestra_configurata	Mamestra	Noctuidae	Lepidoptera	NA	12	0	DD	46
Manduca_quinquemaculata	Manduca	Sphingidae	Lepidoptera	2.5	NA	1	DD	11
Manduca_sexta	Manduca	Sphingidae	Lepidoptera	2.5	5	1	DD	2869
Marmara_salictella	Marmara	Gracillariidae	Lepidoptera	NA	2	0	DD	0
Mayetiola_destructor	Mayetiola	Cecidomyiidae	Diptera	2	1	0	NA	128
Melanaspis_obscura	Melanaspis	Diaspididae	Hemiptera	1	12	0	HD	0
Melanaspis_tenebricosa	Melanaspis	Diaspididae	Hemiptera	1	19	0	HD	3
Melanchra_picta	Melanchra	Noctuidae	Lepidoptera	NA	15	0	DD	0
Melanocallis_caryaefoliae	Melanocallis	Aphididae	Hemiptera	28	5	0	DD	7
Melanoplus_bivittatus	Melanoplus	Acrididae	Orthoptera	1	NA	0	DD	13
Melanoplus_dawsoni	Melanoplus	Acrididae	Orthoptera	1	NA	0	DD	0
Melanoplus_devastator	Melanoplus	Acrididae	Orthoptera	1	NA	0	DD	4
Melanoplus_differentialis	Melanoplus	Acrididae	Orthoptera	1	NA	0	DD	40
Melanoplus_femurrubrum	Melanoplus	Acrididae	Orthoptera	1	NA	0	DD	14
Melanoplus_packardii	Melanoplus	Acrididae	Orthoptera	1	NA	0	DD	3
Melanoplus_rugglesi	Melanoplus	Acrididae	Orthoptera	1	NA	0	DD	0
Melanoplus_sanguinipes	Melanoplus	Acrididae	Orthoptera	2	NA	0	DD	98
Melanoplus_viridipes	Melanoplus	Acrididae	Orthoptera	1	NA	0	DD	0
Melittia_calabaza	Melittia	Sesiidae	Lepidoptera	1.5	1	0	DD	0
Melittia_cucurbitae	Melittia	Sesiidae	Lepidoptera	1.5	1	0	DD	0
Meromyza_americana	Meromyza	Chloropidae	Diptera	2.5	1	0	DD	0
Mesolecanium_nigrofasciatum	Mesolecanium	Coccidae	Hemiptera	1	11	0	HD	0
Metaleurodicus_cardini	Metaleurodicus	Aleyrodidae	Hemiptera	NA	7	0	HD	0
Metopolophium_dirhodum	Metopolophium	Aphididae	Hemiptera	NA	19	0	DD	36
Metriona_bicolor	Metriona	Chrysomelidae	Coleoptera	1	NA	0	DD	0
Microcentrum_rhombifolium	Microcentrum	Tettigoniidae	Orthoptera	NA	NA	0	DD	2
Microtheca_ochroloma	Microtheca	Chrysomelidae	Coleoptera	2	8	0	DD	8
Mindarus_abietinus	Mindarus	Aphididae	Hemiptera	NA	3	0	DD	2
Monellia_caryella	Monellia	Aphididae	Hemiptera	18	10	0	DD	2
Monelliopsis_pecanis	Monelliopsis	Aphididae	Hemiptera	27	1	0	DD	2
Monocesta_coryli	Monocesta	Chrysomelidae	Coleoptera	3	14	0	DD	0
Monophadnoides_geniculatus	Monophadnoides	Tenthredinidae	Hymenoptera	1	NA	0	HD	0
Morganella_longispina	Morganella	Diaspididae	Hemiptera	NA	22	0	HD	0
Murgantia_histrionica	Murgantia	Pentatomidae	Hemiptera	3	6	0	DD	24
Mythimna_unipuncta	Mythimna	Noctuidae	Lepidoptera	3.5	6	0	DD	11
Myzocallis_coryli	Myzocallis	Aphididae	Hemiptera	21.71	2	3	DD	1
Myzus_cerasi	Myzus	Aphididae	Hemiptera	19.5	13	1	DD	5
Myzus_persicae	Myzus	Aphididae	Hemiptera	17.5	165	6	DD	907
Nalepella_tsugifoliae	Nalepella	Phytoptidae	Trombidiformes	NA	NA	0	HD	0
Nasonovia_ribisnigri	Nasonovia	Aphididae	Hemiptera	NA	14	4	DD	26
Naupactus_cervinus	Naupactus	Curculionidae	Coleoptera	1	NA	0	DD	6
Naupactus_leucoloma	Naupactus	Curculionidae	Coleoptera	1	12	1	DD	3
Naupactus_minor	Naupactus	Curculionidae	Coleoptera	1	NA	1	DD	1
Naupactus_peregrinus	Naupactus	Curculionidae	Coleoptera	1	NA	1	DD	2
Nearctaphis_bakeri	Nearctaphis	Aphididae	Hemiptera	21.71	14	0	DD	2
Nematus_ribesii	Nematus	Tenthredinidae	Hymenoptera	2	1	0	HD	2
Nemocestes_incomptus	Nemocestes	Curculionidae	Coleoptera	NA	NA	0	DD	0
Neocurtilla_hexadactyla	Neocurtilla	Gryllotalpidae	Orthoptera	1	NA	0	DD	6
Neodactria_caliginosellus	Neodactria	Crambidae	Lepidoptera	1	3	0	DD	0
Neopareophora_litura	Neopareophora	Tenthredinidae	Hymenoptera	NA	NA	0	HD	1
Neopulvinaria_innumerabilis	Neopulvinaria	Coccidae	Hemiptera	1	24	0	HD	0
Neotephritis_finalis	Neotephritis	Tephritidae	Diptera	1	NA	0	DD	1
Nephelodes_minians	Nephelodes	Noctuidae	Lepidoptera	1	8	0	DD	1
Nepticula_juglandifoliella	Nepticula	Nepticulidae	Lepidoptera	4	NA	0	DD	0
Neurocolpus_longirostris	Neurocolpus	Miridae	Hemiptera	NA	2	0	DD	0
Nezara_viridula	Nezara	Pentatomidae	Hemiptera	2.5	24	1	DD	170
Nola_cereella	Nola	Nolidae	Lepidoptera	6	NA	0	DD	0
Nysius_ericae	Nysius	Lygaeidae	Hemiptera	NA	NA	0	DD	1
Nysius_raphanus	Nysius	Lygaeidae	Hemiptera	5.5	8	0	DD	1
Odontota_dorsalis	Odontota	Chrysomelidae	Coleoptera	2	22	0	DD	3
Oebalus_pugnax	Oebalus	Pentatomidae	Hemiptera	7	3	0	DD	17
Oecanthus_argentinus	Oecanthus	Gryllidae	Orthoptera	1	NA	0	DD	0
Oecanthus_fultoni	Oecanthus	Gryllidae	Orthoptera	1	NA	0	DD	0
Oecanthus_nigricornis	Oecanthus	Gryllidae	Orthoptera	1	NA	0	DD	8
Oecanthus_quadripunctatus	Oecanthus	Gryllidae	Orthoptera	1	NA	0	DD	0
Olethreutes_permundana	Olethreutes	Tortricidae	Lepidoptera	NA	6	0	DD	0
Oligonychus_aceris	Oligonychus	Tetranychidae	Prostigmata	NA	NA	0	HD	3
Oligonychus_ilicis	Oligonychus	Tetranychidae	Prostigmata	6	NA	0	HD	9
Oligonychus_mangiferus	Oligonychus	Tetranychidae	Prostigmata	NA	NA	0	HD	2
Oligonychus_perseae	Oligonychus	Tetranychidae	Prostigmata	NA	NA	0	HD	11
Oligonychus_pratensis	Oligonychus	Tetranychidae	Prostigmata	6.5	NA	3	HD	6
Oligonychus_punicae	Oligonychus	Tetranychidae	Prostigmata	6	NA	0	HD	3
Oligonychus_ununguis	Oligonychus	Tetranychidae	Prostigmata	NA	NA	0	HD	6
Oligonychus_yothersi	Oligonychus	Tetranychidae	Prostigmata	5.5	NA	0	HD	3
Oncometopia_orbona	Oncometopia	Cicadellidae	Hemiptera	NA	8	0	DD	4
Operophtera_brumata	Operophtera	Geometridae	Lepidoptera	1	7	0	DD	52
Ophiomyia_simplex	Ophiomyia	Agromyzidae	Diptera	2	1	0	DD	2
Orgyia_leucostigma	Orgyia	Lymantriidae	Lepidoptera	2	NA	0	DD	32
Orgyia_pseudotsugata	Orgyia	Lymantriidae	Lepidoptera	1	NA	0	DD	174
Orgyia_vetusta	Orgyia	Lymantriidae	Lepidoptera	1	NA	0	DD	13
Orthosia_hibisci	Orthosia	Noctuidae	Lepidoptera	1	9	0	DD	0
Oscinella_frit	Oscinella	Chloropidae	Diptera	3.5	1	0	DD	2
Oscinella_soror	Oscinella	Chloropidae	Diptera	3.5	NA	0	DD	0
Ostrinia_nubilalis	Ostrinia	Crambidae	Lepidoptera	2	12	0	DD	432
Otiorhynchus_cribricollis	Otiorhynchus	Curculionidae	Coleoptera	1	NA	0	DD	1
Otiorhynchus_ligustici	Otiorhynchus	Curculionidae	Coleoptera	0.41	7	0	NA	2
Otiorhynchus_ovatus	Otiorhynchus	Curculionidae	Coleoptera	1	9	0	NA	2
Otiorhynchus_rugosostriatus	Otiorhynchus	Curculionidae	Coleoptera	1	8	0	DD	2
Otiorhynchus_singularis	Otiorhynchus	Curculionidae	Coleoptera	1	8	0	NA	1
Otiorhynchus_sulcatus	Otiorhynchus	Curculionidae	Coleoptera	1	28	1	NA	26
Oulema_melanopus	Oulema	Chrysomelidae	Coleoptera	1	15	0	DD	26
Ovatus_malicolens	Ovatus	Aphididae	Hemiptera	NA	1	0	NA	0
Oxycenus_maxwelli	Oxycenus	Eriophyidae	Trombidiformes	NA	NA	0	HD	2
Pachnaeus_litus	Pachnaeus	Curculionidae	Coleoptera	NA	NA	0	DD	3
Paleacrita_vernata	Paleacrita	Geometridae	Lepidoptera	1	10	0	DD	1
Panaphis_juglandis	Panaphis	Aphididae	Hemiptera	NA	1	0	DD	1
Pandemis_pyrusana	Pandemis	Tortricidae	Lepidoptera	NA	5	0	DD	13
Panonychus_citri	Panonychus	Tetranychidae	Prostigmata	13.5	NA	11	HD	91
Panonychus_ulmi	Panonychus	Tetranychidae	Prostigmata	6.5	NA	12	HD	55
Pantomorus_cervinus	Pantomorus	Curculionidae	Coleoptera	NA	NA	0	DD	0
Papaipema_nebris	Papaipema	Noctuidae	Lepidoptera	1	12	0	DD	2
Papilio_cresphontes	Papilio	Papilionidae	Lepidoptera	3	7	0	DD	1
Papilio_glaucus	Papilio	Papilionidae	Lepidoptera	2.5	9	0	DD	53
Papilio_troilus	Papilio	Papilionidae	Lepidoptera	3	6	0	DD	4
Papilio_zelicaon	Papilio	Papilionidae	Lepidoptera	1.5	3	0	DD	10
Parabolocratus_flavidus	Parabolocratus	Cicadellidae	Hemiptera	3.5	1	0	DD	0
Paraleyrodes_minei	Paraleyrodes	Aleyrodidae	Hemiptera	9	8	0	HD	0
Paralobesia_viteana	Paralobesia	Tortricidae	Lepidoptera	2	4	1	DD	18
Parapediasia_teterrellus	Parapediasia	Crambidae	Lepidoptera	2.5	NA	0	DD	0
Paraphlepsius_irroratus	Paraphlepsius	Cicadellidae	Hemiptera	3.5	11	0	DD	1
Parasaissetia_nigra	Parasaissetia	Coccidae	Hemiptera	1	92	0	HD	5
Paraulacizes_irrorata	Paraulacizes	Cicadellidae	Hemiptera	NA	6	0	DD	1
Paria_canella	Paria	Chrysomelidae	Coleoptera	1.5	15	0	DD	0
Paria_fragariae	Paria	Chrysomelidae	Coleoptera	1.5	6	0	DD	0
Parlatoria_oleae	Parlatoria	Diaspididae	Hemiptera	2	56	0	HD	6
Parlatoria_ziziphi	Parlatoria	Diaspididae	Hemiptera	4	12	0	HD	0
Parthenolecanium_corni	Parthenolecanium	Coccidae	Hemiptera	1.5	48	0	HD	6
Parthenolecanium_pruinosum	Parthenolecanium	Coccidae	Hemiptera	1.5	4	0	HD	0
Parthenolecanium_quercifex	Parthenolecanium	Coccidae	Hemiptera	1	4	0	HD	1
Pealius_azaleae	Pealius	Aleyrodidae	Hemiptera	1	1	0	HD	0
Pectinophora_gossypiella	Pectinophora	Gelechiidae	Lepidoptera	5	4	6	DD	128
Pediasia_mutabilis	Pediasia	Crambidae	Lepidoptera	2.5	NA	0	DD	0
Pediasia_trisecta	Pediasia	Crambidae	Lepidoptera	2	2	0	DD	0
Pegomya_betae	Pegomya	Anthomyiidae	Diptera	NA	NA	0	NA	0
Pegomya_hyoscyami	Pegomya	Anthomyiidae	Diptera	3.5	3	0	DD	0
Pegomya_rubivora	Pegomya	Anthomyiidae	Diptera	1	NA	0	DD	0
Pelidnota_punctata	Pelidnota	Scarabaeidae	Coleoptera	NA	NA	0	DD	1
Pemphigus_bursarius	Pemphigus	Aphididae	Hemiptera	NA	5	0	DD	8
Pemphigus_populivenae	Pemphigus	Aphididae	Hemiptera	NA	2	0	DD	0
Pennisetia_marginata	Pennisetia	Sesiidae	Lepidoptera	0.5	NA	0	DD	1
Penthaleus_major	Penthaleus	Penthaleidae	Prostigmata	2	NA	0	NA	10
Peranabrus_scabricollis	Peranabrus	Tettigoniidae	Orthoptera	1	NA	0	DD	0
Peregrinus_maidis	Peregrinus	Delphacidae	Hemiptera	NA	1	0	DD	19
Peridroma_saucia	Peridroma	Noctuidae	Lepidoptera	3	13	0	DD	10
Perkinsiella_saccharicida	Perkinsiella	Delphacidae	Hemiptera	4.5	1	0	DD	6
Petrobia_latens	Petrobia	Tetranychidae	Prostigmata	18.5	NA	0	HD	1
Phenacoccus_madeirensis	Phenacoccus	Pseudococcidae	Hemiptera	5	51	0	HD	5
Philaenus_leucophthalmus	Philaenus	Aphrophoridae	Hemiptera	1	10	0	DD	0
Philaenus_spumarius	Philaenus	Aphrophoridae	Hemiptera	1	9	0	DD	46
Philephedra_tuberculosa	Philephedra	Coccidae	Hemiptera	NA	25	0	HD	0
Phloeotribus_liminaris	Phloeotribus	Curculionidae	Coleoptera	2	NA	0	DD	1
Phorodon_humuli	Phorodon	Aphididae	Hemiptera	NA	4	5	DD	16
Phthorimaea_operculella	Phthorimaea	Gelechiidae	Lepidoptera	5.5	5	3	DD	78
Phyllocnistis_citrella	Phyllocnistis	Gracillariidae	Lepidoptera	NA	4	1	DD	35
Phyllocoptes_gracilis	Phyllocoptes	Eriophyidae	Prostigmata	NA	NA	0	HD	1
Phyllocoptruta_oleivora	Phyllocoptruta	Eriophyidae	Prostigmata	30	NA	1	HD	15
Phyllonorycter_blancardella	Phyllonorycter	Gracillariidae	Lepidoptera	3	1	4	DD	11
Phyllonorycter_crataegella	Phyllonorycter	Gracillariidae	Lepidoptera	3	1	0	DD	1
Phyllonorycter_elmaella	Phyllonorycter	Gracillariidae	Lepidoptera	3	1	1	DD	0
Phyllonorycter_mespilella	Phyllonorycter	Gracillariidae	Lepidoptera	3	1	2	DD	3
Phyllonorycter_sorbi	Phyllonorycter	Gracillariidae	Lepidoptera	3	1	0	DD	0
Phyllophaga_anxia	Phyllophaga	Scarabaeidae	Coleoptera	NA	NA	0	DD	6
Phyllophaga_bruneri	Phyllophaga	Scarabaeidae	Coleoptera	NA	NA	0	DD	0
Phyllophaga_crinita	Phyllophaga	Scarabaeidae	Coleoptera	0.75	NA	1	DD	3
Phyllophaga_fervida	Phyllophaga	Scarabaeidae	Coleoptera	0.38	NA	0	DD	0
Phyllophaga_fusca	Phyllophaga	Scarabaeidae	Coleoptera	0.33	NA	0	DD	1
Phyllophaga_hirticula	Phyllophaga	Scarabaeidae	Coleoptera	0.33	NA	0	DD	0
Phyllophaga_inversa	Phyllophaga	Scarabaeidae	Coleoptera	0.41	NA	0	DD	0
Phyllophaga_rugosa	Phyllophaga	Scarabaeidae	Coleoptera	0.33	NA	0	DD	0
Phylloplecta_tripunctata	Phylloplecta	Triozidae	Hemiptera	NA	NA	0	DD	0
Phyllotreta_armoraciae	Phyllotreta	Chrysomelidae	Coleoptera	2	3	0	DD	1
Phyllotreta_cruciferae	Phyllotreta	Chrysomelidae	Coleoptera	1.5	19	0	DD	59
Phyllotreta_pusilla	Phyllotreta	Chrysomelidae	Coleoptera	2	10	0	DD	1
Phyllotreta_ramosa	Phyllotreta	Chrysomelidae	Coleoptera	2	5	0	DD	0
Phyllotreta_striolata	Phyllotreta	Chrysomelidae	Coleoptera	2	33	1	DD	18
Phylloxera_caryaecaulis	Phylloxera	Phylloxeridae	Hemiptera	2	NA	0	DD	0
Phylloxera_devastatrix	Phylloxera	Phylloxeridae	Hemiptera	2	1	0	DD	0
Phylloxera_notabilis	Phylloxera	Phylloxeridae	Hemiptera	3.5	1	0	DD	1
Phylloxera_russellae	Phylloxera	Phylloxeridae	Hemiptera	2	1	0	DD	0
Phytocoris_relativus	Phytocoris	Miridae	Hemiptera	NA	7	0	DD	1
Phytonemus_pallidus	Phytonemus	Tarsonemidae	Trombidiformes	NA	NA	0	HD	5
Phytoptus_pyri	Phytoptus	Phytoptidae	Prostigmata	2.5	NA	0	HD	1
Pieris_rapae	Pieris	Pieridae	Lepidoptera	4.5	4	4	DD	379
Pineus_strobi	Pineus	Adelgidae	Hemiptera	NA	2	0	DD	5
Pitedia_uhleri	Pitedia	Pentatomidae	Hemiptera	NA	NA	0	DD	0
Plagiodera_versicolora	Plagiodera	Chrysomelidae	Coleoptera	2	6	0	DD	27
Planococcus_citri	Planococcus	Pseudococcidae	Hemiptera	3.5	82	0	HD	82
Planococcus_ficus	Planococcus	Pseudococcidae	Hemiptera	3	23	1	HD	32
Platynota_flavedana	Platynota	Tortricidae	Lepidoptera	3.5	12	0	DD	2
Platynota_idaeusalis	Platynota	Tortricidae	Lepidoptera	2	12	1	DD	9
Platynota_stultana	Platynota	Tortricidae	Lepidoptera	5	15	0	DD	10
Platyptilia_carduidactyla	Platyptilia	Pterophoridae	Lepidoptera	NA	1	0	DD	2
Plutella_xylostella	Plutella	Plutellidae	Lepidoptera	4.5	6	15	DD	1006
Poecilocapsus_lineatus	Poecilocapsus	Miridae	Hemiptera	1	5	0	DD	1
Polyphagotarsonemus_latus	Polyphagotarsonemus	Tarsonemidae	Prostigmata	NA	NA	0	HD	35
Pontia_protodice	Pontia	Pieridae	Lepidoptera	NA	2	0	DD	0
Popillia_japonica	Popillia	Scarabaeidae	Coleoptera	1	18	2	DD	129
Prociphilus_erigeronensis	Prociphilus	Aphididae	Hemiptera	21.71	23	0	DD	0
Prociphilus_tessellatus	Prociphilus	Aphididae	Hemiptera	21.71	4	0	DD	1
Profenusa_canadensis	Profenusa	Tenthredinidae	Hymenoptera	1	1	0	HD	0
Propetes_triquetra	Propetes	Cicadellidae	Hemiptera	NA	NA	0	DD	0
Protaphis_middletonii	Protaphis	Aphididae	Hemiptera	NA	20	0	DD	1
Proteoteras_aesculana	Proteoteras	Tortricidae	Lepidoptera	NA	2	0	DD	2
Protopulvinaria_pyriformis	Protopulvinaria	Coccidae	Hemiptera	2.5	34	0	HD	1
Proxenus_mindara	Proxenus	Noctuidae	Lepidoptera	NA	NA	0	DD	0
Psallus_vaccinicola	Psallus	Miridae	Hemiptera	NA	NA	0	DD	0
Psammotettix_striatus	Psammotettix	Cicadellidae	Hemiptera	3.5	1	0	DD	6
Pseudacysta_perseae	Pseudacysta	Tingidae	Hemiptera	NA	NA	0	DD	1
Pseudaletia_unipunctata	Pseudaletia	Noctuidae	Lepidoptera	NA	NA	0	DD	0
Pseudatomoscelis_seriatus	Pseudatomoscelis	Miridae	Hemiptera	7	18	1	DD	16
Pseudaulacaspis_cockerelli	Pseudaulacaspis	Diaspididae	Hemiptera	2	76	0	HD	1
Pseudaulacaspis_pentagona	Pseudaulacaspis	Diaspididae	Hemiptera	3.5	83	0	HD	9
Pseudobaris_nigrina	Pseudobaris	Curculionidae	Coleoptera	NA	NA	0	DD	1
Pseudococcus_calceolariae	Pseudococcus	Pseudococcidae	Hemiptera	3	43	0	HD	9
Pseudococcus_longispinus	Pseudococcus	Pseudococcidae	Hemiptera	4	82	0	HD	22
Pseudococcus_maritimus	Pseudococcus	Pseudococcidae	Hemiptera	2	44	1	HD	18
Psila_rosae	Psila	Psilidae	Diptera	2.5	2	0	DD	6
Psilopa_leucostoma	Psilopa	Ephydridae	Diptera	NA	NA	0	NA	0
Psorosina_hammondi	Psorosina	Pyralidae	Lepidoptera	2	2	0	DD	0
Psylliodes_punctulata	Psylliodes	Chrysomelidae	Coleoptera	1.5	1	0	DD	0
Ptycholoma_peritana	Ptycholoma	Tortricidae	Lepidoptera	NA	6	0	DD	0
Pulvinaria_amygdali	Pulvinaria	Coccidae	Hemiptera	1	1	0	HD	0
Pulvinaria_psidii	Pulvinaria	Coccidae	Hemiptera	2	66	0	HD	2
Pyroderces_rileyi	Pyroderces	Cosmopterigidae	Lepidoptera	1	NA	0	DD	1
Radionaspis_indica	Radionaspis	Diaspididae	Hemiptera	NA	1	0	HD	0
Rhabdopterus_picipes	Rhabdopterus	Chrysomelidae	Coleoptera	1	27	0	DD	0
Rhagoletis_cingulata	Rhagoletis	Tephritidae	Diptera	1	1	0	DD	12
Rhagoletis_completa	Rhagoletis	Tephritidae	Diptera	1	2	1	DD	11
Rhagoletis_fausta	Rhagoletis	Tephritidae	Diptera	1	1	0	DD	1
Rhagoletis_indifferens	Rhagoletis	Tephritidae	Diptera	1	1	0	DD	24
Rhagoletis_mendax	Rhagoletis	Tephritidae	Diptera	1	1	0	DD	23
Rhagoletis_pomonella	Rhagoletis	Tephritidae	Diptera	1	3	0	DD	108
Rhagoletis_suavis	Rhagoletis	Tephritidae	Diptera	1	2	0	DD	4
Rhizoglyphus_robini	Rhizoglyphus	Acaridae	Astigmata	25	5	1	DD	32
Rhizotrogus_majalis	Rhizotrogus	Scarabaeidae	Coleoptera	0.75	NA	1	DD	12
Rhopalosiphum_maidis	Rhopalosiphum	Aphididae	Hemiptera	29.5	18	0	DD	41
Rhopalosiphum_oxyacanthae	Rhopalosiphum	Aphididae	Hemiptera	29.5	7	0	DD	0
Rhopalosiphum_padi	Rhopalosiphum	Aphididae	Hemiptera	29.5	29	1	DD	284
Rhopalosiphum_rufiabdominalis	Rhopalosiphum	Aphididae	Hemiptera	29.5	18	0	DD	3
Rhopobota_naevana	Rhopobota	Tortricidae	Lepidoptera	NA	5	0	DD	4
Rhyacionia_buoliana	Rhyacionia	Tortricidae	Lepidoptera	1	1	0	DD	4
Rhyacionia_frustrana	Rhyacionia	Tortricidae	Lepidoptera	1	1	0	DD	8
Rhynchaenus_pallicornis	Rhynchaenus	Curculionidae	Coleoptera	1	NA	0	DD	1
Ribautiana_tenerrima	Ribautiana	Cicadellidae	Hemiptera	2.5	6	0	DD	1
Richia_albicosta	Richia	Noctuidae	Lepidoptera	NA	3	0	DD	1
Romalea_microptera	Romalea	Romaleidae	Orthoptera	NA	NA	0	DD	39
Sabulodes_aegrotata	Sabulodes	Geometridae	Lepidoptera	NA	7	0	DD	0
Saccharicoccus_sacchari	Saccharicoccus	Pseudococcidae	Hemiptera	5.5	1	0	HD	7
Saissetia_coffeae	Saissetia	Coccidae	Hemiptera	2	104	0	NA	4
Saissetia_neglecta	Saissetia	Coccidae	Hemiptera	2	33	0	HD	0
Saissetia_oleae	Saissetia	Coccidae	Hemiptera	1.5	75	1	HD	4
Sathrobrota_rileyi	Sathrobrota	Cosmopterigidae	Lepidoptera	NA	NA	0	DD	0
Scaphytopius_acutus	Scaphytopius	Cicadellidae	Hemiptera	2	14	0	DD	0
Scaphytopius_loricatus	Scaphytopius	Cicadellidae	Hemiptera	2	1	0	DD	0
Scaphytopius_magdalensis	Scaphytopius	Cicadellidae	Hemiptera	3	1	0	DD	0
Scapteriscus_abbreviatus	Scapteriscus	Gryllotalpidae	Orthoptera	1	NA	0	DD	2
Scapteriscus_borellii	Scapteriscus	Gryllotalpidae	Orthoptera	1	NA	0	DD	9
Scapteriscus_vicinus	Scapteriscus	Gryllotalpidae	Orthoptera	1	NA	0	DD	8
Schistocerca_americana	Schistocerca	Acrididae	Orthoptera	1	NA	0	DD	124
Schistocerca_gregaria	Schistocerca	Acrididae	Orthoptera	1	NA	0	DD	885
Schizaphis_graminum	Schizaphis	Aphididae	Hemiptera	9.5	6	1	DD	175
Schizaphis_mehijiwae	Schizaphis	Aphididae	Hemiptera	NA	1	0	NA	0
Schizura_concinna	Schizura	Notodontidae	Lepidoptera	3	12	0	DD	0
Sciopithes_obscurus	Sciopithes	Curculionidae	Coleoptera	NA	NA	0	DD	0
Scirtothrips_citri	Scirtothrips	Thripidae	Thysanoptera	11	19	6	HD	5
Scolytus_rugulosus	Scolytus	Curculionidae	Coleoptera	2	1	0	HD	2
Scudderia_furcata	Scudderia	Tettigoniidae	Orthoptera	NA	NA	0	DD	1
Selenothrips_rubrocinctus	Selenothrips	Thripidae	Thysanoptera	NA	NA	0	HD	2
Sericothrips_variabilis	Sericothrips	Thripidae	Thysanoptera	NA	NA	0	HD	0
Sipha_flava	Sipha	Aphididae	Hemiptera	NA	5	0	DD	6
Sitobion_avenae	Sitobion	Aphididae	Hemiptera	21.71	27	0	DD	226
Sitobion_berchemiae	Sitobion	Aphididae	Hemiptera	21.71	2	0	NA	0
Sitodiplosis_mosellana	Sitodiplosis	Cecidomyiidae	Diptera	1	1	0	NA	24
Sitona_cylindricollis	Sitona	Curculionidae	Coleoptera	1	1	0	DD	1
Sitona_hispidulus	Sitona	Curculionidae	Coleoptera	1	1	0	DD	3
Sitona_lineata	Sitona	Curculionidae	Coleoptera	NA	NA	0	NA	0
Sitona_lineatus	Sitona	Curculionidae	Coleoptera	NA	NA	0	DD	13
Sitona_obsoletus	Sitona	Curculionidae	Coleoptera	1	NA	0	DD	2
Smicronyx_fulvus	Smicronyx	Curculionidae	Coleoptera	1	NA	0	DD	2
Smicronyx_sordidus	Smicronyx	Curculionidae	Coleoptera	1	NA	0	DD	1
Sparganothis_sulfureana	Sparganothis	Tortricidae	Lepidoptera	NA	12	0	DD	6
Speranza_argillacearia	Speranza	Geometridae	Lepidoptera	NA	NA	0	DD	0
Speranza_sulphurea	Speranza	Geometridae	Lepidoptera	NA	NA	0	DD	0
Sphenophorus_aequalis	Sphenophorus	Dryophthoridae	Coleoptera	1	NA	0	DD	0
Sphenophorus_callosus	Sphenophorus	Dryophthoridae	Coleoptera	1	4	0	DD	0
Sphenophorus_cariosus	Sphenophorus	Dryophthoridae	Coleoptera	1	1	0	DD	0
Sphenophorus_maidis	Sphenophorus	Dryophthoridae	Coleoptera	1	4	0	DD	0
Sphenophorus_parvulus	Sphenophorus	Dryophthoridae	Coleoptera	1	1	1	DD	2
Sphenophorus_venatus	Sphenophorus	Dryophthoridae	Coleoptera	1	1	0	DD	5
Sphenophorus_zeae	Sphenophorus	Dryophthoridae	Coleoptera	1	NA	0	DD	0
Spilonota_ocellana	Spilonota	Tortricidae	Lepidoptera	1	5	0	DD	5
Spissistilus_festinus	Spissistilus	Membracidae	Hemiptera	4	21	0	DD	10
Spodoptera_dolichos	Spodoptera	Noctuidae	Lepidoptera	4.1	11	0	DD	3
Spodoptera_eridania	Spodoptera	Noctuidae	Lepidoptera	4	28	0	DD	61
Spodoptera_exigua	Spodoptera	Noctuidae	Lepidoptera	3.5	8	12	DD	827
Spodoptera_frugiperda	Spodoptera	Noctuidae	Lepidoptera	5.5	31	5	DD	2401
Spodoptera_ornithogalli	Spodoptera	Noctuidae	Lepidoptera	4.1	12	0	DD	5
Spodoptera_praefica	Spodoptera	Noctuidae	Lepidoptera	3.5	13	0	DD	0
Spoladea_recurvalis	Spoladea	Crambidae	Lepidoptera	NA	3	0	DD	3
Stegasta_bosqueella	Stegasta	Gelechiidae	Lepidoptera	NA	2	0	DD	0
Steneotarsonemus_laticeps	Steneotarsonemus	Tarsonemidae	Prostigmata	NA	NA	0	HD	0
Steneotarsonemus_pallidus	Steneotarsonemus	Tarsonemidae	Prostigmata	NA	NA	0	HD	0
Stenotarsonemus_pallidus	Stenotarsonemus	Tarsonemidae	Trombidiformes	NA	NA	0	HD	0
Stictocephala_bisonia	Stictocephala	Membracidae	Hemiptera	1	8	0	DD	0
Stictocephala_inermis	Stictocephala	Membracidae	Hemiptera	1	1	0	DD	0
Strauzia_longipennis	Strauzia	Tephritidae	Diptera	1	1	0	DD	0
Striacosta_albicosta	Striacosta	Noctuidae	Lepidoptera	1	NA	0	DD	18
Strymon_melinus	Strymon	Lycaenidae	Lepidoptera	2.5	11	0	DD	0
Suleima_helianthana	Suleima	Tortricidae	Lepidoptera	2	1	0	DD	2
Synanthedon_bibionipennis	Synanthedon	Sesiidae	Lepidoptera	1.25	2	0	DD	1
Synanthedon_exitiosa	Synanthedon	Sesiidae	Lepidoptera	1	NA	0	DD	9
Synanthedon_exitosa	Synanthedon	Sesiidae	Lepidoptera	1.25	NA	0	NA	0
Synanthedon_pictipes	Synanthedon	Sesiidae	Lepidoptera	1.5	2	0	DD	9
Synanthedon_scitula	Synanthedon	Sesiidae	Lepidoptera	1.5	NA	0	DD	10
Synanthedon_tipuliformis	Synanthedon	Sesiidae	Lepidoptera	1	8	0	DD	7
Syntomeida_epilais	Syntomeida	Arctiidae	Lepidoptera	NA	3	0	DD	2
Systena_blanda	Systena	Chrysomelidae	Coleoptera	1.5	29	0	DD	0
Systena_frontalis	Systena	Chrysomelidae	Coleoptera	2	43	0	DD	0
Tachypterellus_quadrigibbus	Tachypterellus	Curculionidae	Coleoptera	1	1	0	DD	0
Taedia_scrupeus	Taedia	Miridae	Hemiptera	NA	NA	0	DD	1
Taeniothrips_inconsequens	Taeniothrips	Thripidae	Thysanoptera	1	5	0	HD	4
Tegolophus_perseaflorae	Tegolophus	Eriophyidae	Prostigmata	NA	NA	0	HD	0
Tetanops_myopaeformis	Tetanops	Ulidiidae	Diptera	1.5	1	1	DD	10
Tetraleurodes_mori	Tetraleurodes	Aleyrodidae	Hemiptera	NA	19	0	HD	0
Tetraleurodes_perseae	Tetraleurodes	Aleyrodidae	Hemiptera	1	1	0	HD	1
Tetramesa_grandis	Tetramesa	Eurytomidae	Hymenoptera	2	NA	0	HD	0
Tetramesa_hordei	Tetramesa	Eurytomidae	Hymenoptera	1.5	NA	0	HD	0
Tetramesa_secale	Tetramesa	Eurytomidae	Hymenoptera	1.5	NA	0	HD	0
Tetramesa_tritici	Tetramesa	Eurytomidae	Hymenoptera	1	NA	0	HD	0
Tetramesa_vaginicolum	Tetramesa	Eurytomidae	Hymenoptera	1.5	NA	0	HD	0
Tetramesa_websteri	Tetramesa	Eurytomidae	Hymenoptera	1.5	NA	0	HD	0
Tetranychus_canadensis	Tetranychus	Tetranychidae	Prostigmata	18.5	NA	1	HD	1
Tetranychus_desertorum	Tetranychus	Tetranychidae	Prostigmata	15	NA	1	HD	2
Tetranychus_mcdanieli	Tetranychus	Tetranychidae	Prostigmata	9	NA	4	HD	3
Tetranychus_pacificus	Tetranychus	Tetranychidae	Prostigmata	15	NA	4	HD	11
Tetranychus_schoenei	Tetranychus	Tetranychidae	Prostigmata	9	NA	2	HD	1
Tetranychus_tumidus	Tetranychus	Tetranychidae	Prostigmata	18.5	NA	2	HD	0
Tetranychus_turkestani	Tetranychus	Tetranychidae	Prostigmata	12	NA	4	HD	11
Tetranychus_urticae	Tetranychus	Tetranychidae	Prostigmata	15.5	NA	22	HD	861
Therioaphis_maculata	Therioaphis	Aphididae	Hemiptera	20	1	2	DD	8
Therioaphis_trifolii	Therioaphis	Aphididae	Hemiptera	20	4	0	DD	15
Thrips_nigropilosus	Thrips	Thripidae	Thysanoptera	7.5	2	0	HD	0
Thrips_palmi	Thrips	Thripidae	Thysanoptera	7.5	12	2	HD	35
Thrips_simplex	Thrips	Thripidae	Thysanoptera	7.5	6	0	HD	1
Thrips_tabaci	Thrips	Thripidae	Thysanoptera	7.5	17	8	HD	122
Thyanta_custator	Thyanta	Pentatomidae	Hemiptera	1	6	0	DD	8
Thyanta_pallidovirens	Thyanta	Pentatomidae	Hemiptera	1	9	0	DD	2
Thyanta_rugulosa	Thyanta	Pentatomidae	Hemiptera	1	2	0	DD	0
Thyridopteryx_ephemeraeformis	Thyridopteryx	Psychidae	Lepidoptera	1	14	0	DD	3
Thysanofiorinia_nephelii	Thysanofiorinia	Diaspididae	Hemiptera	NA	3	0	HD	0
Tinocallis_kahawaluokalani	Tinocallis	Aphididae	Hemiptera	NA	1	0	DD	1
Torymus_varians	Torymus	Torymidae	Hymenoptera	NA	NA	0	HD	0
Toumeyella_parvicornis	Toumeyella	Coccidae	Hemiptera	1.5	1	0	HD	2
Toxoptera_aurantii	Toxoptera	Aphididae	Hemiptera	47	34	0	DD	12
Toxoptera_citricida	Toxoptera	Aphididae	Hemiptera	47	16	0	DD	29
Toxotrypana_curvicauda	Toxotrypana	Tephritidae	Diptera	NA	NA	0	DD	5
Trachelus_tabidus	Trachelus	Curculionidae	Coleoptera	1	NA	0	HD	0
Trialeurodes_abutiloneus	Trialeurodes	Aleyrodidae	Hemiptera	2.75	NA	0	HD	1
Trialeurodes_floridensis	Trialeurodes	Aleyrodidae	Hemiptera	3	4	0	HD	0
Trialeurodes_packardi	Trialeurodes	Aleyrodidae	Hemiptera	2.75	3	0	HD	1
Trialeurodes_vaporariorum	Trialeurodes	Aleyrodidae	Hemiptera	2.5	45	10	HD	123
Trialeurodes_variabilis	Trialeurodes	Aleyrodidae	Hemiptera	2.75	4	0	HD	1
Trialeurodes_vittata	Trialeurodes	Aleyrodidae	Hemiptera	2.75	NA	0	HD	0
Trichobaris_trinotata	Trichobaris	Curculionidae	Coleoptera	1	NA	0	DD	1
Tricholochmaea_vaccinii	Tricholochmaea	Chrysomelidae	Coleoptera	NA	3	0	DD	0
Trichoplusia_ni	Trichoplusia	Noctuidae	Lepidoptera	3	10	4	DD	1009
Trisetacus_fraseri	Trisetacus	Phytoptidae	Trombidiformes	NA	NA	0	HD	0
Tupiocoris_notatus	Tupiocoris	Miridae	Hemiptera	NA	2	0	DD	15
Tychius_picirostris	Tychius	Curculionidae	Coleoptera	1	NA	1	DD	0
Tyloderma_fragariae	Tyloderma	Curculionidae	Coleoptera	1	NA	0	DD	0
Tylozygus_bifidus	Tylozygus	Cicadellidae	Hemiptera	3.5	4	0	DD	0
Typophorus_nigritus	Typophorus	Chrysomelidae	Coleoptera	1	14	0	DD	0
Udea_rubigalis	Udea	Crambidae	Lepidoptera	5.5	12	0	DD	0
Unaspis_citri	Unaspis	Diaspididae	Hemiptera	4	14	0	HD	1
Unaspis_euonymi	Unaspis	Diaspididae	Hemiptera	2	19	0	HD	2
Undulambia_polystichalis	Undulambia	Crambidae	Lepidoptera	NA	1	0	DD	0
Urbanus_proteus	Urbanus	Hesperiidae	Lepidoptera	NA	4	0	DD	1
Uroleucon_ambrosiae	Uroleucon	Aphididae	Hemiptera	21.71	17	0	DD	8
Uroleucon_pseudambrosiae	Uroleucon	Aphididae	Hemiptera	21.71	1	0	DD	0
Uroleucon_rudbeckiae	Uroleucon	Aphididae	Hemiptera	21.71	5	0	DD	3
Vanessa_cardui	Vanessa	Nymphalidae	Lepidoptera	2	NA	0	DD	38
Vasates_aceriscrumena	Vasates	Eriophyidae	Trombidiformes	NA	NA	0	HD	1
Vasates_quadripedes	Vasates	Eriophyidae	Trombidiformes	NA	NA	0	HD	0
Vitacea_polistiformis	Vitacea	Sesiidae	Lepidoptera	0.5	NA	0	DD	6
Xanthogaleruca_luteola	Xanthogaleruca	Chrysomelidae	Coleoptera	2.5	12	0	DD	15
Xestia_c-nigrum	Xestia	Noctuidae	Lepidoptera	3	NA	0	DD	33
Xestia_dolosa	Xestia	Noctuidae	Lepidoptera	3	NA	0	DD	0
Xyleborus_dispar	Xyleborus	Curculionidae	Coleoptera	1	23	0	DD	1
Xylena_nupera	Xylena	Noctuidae	Lepidoptera	NA	12	0	DD	0
Xylomyges_curialis	Xylomyges	Noctuidae	Lepidoptera	NA	NA	0	DD	0
Xylosandrus_compactus	Xylosandrus	Curculionidae	Coleoptera	1	21	0	DD	6
Xyphon_fulgida	Xyphon	Cicadellidae	Hemiptera	NA	NA	0	DD	1
Zonocyba_pomaria	Zonocyba	Cicadellidae	Hemiptera	2	NA	2	DD	0
Zonosemata_electa	Zonosemata	Tephritidae	Diptera	1	1	0	DD	3
Zophodia_convolutella	Zophodia	Pyralidae	Lepidoptera	NA	2	0	DD	0
Zygogramma_exclamationis	Zygogramma	Chrysomelidae	Coleoptera	1	7	0	DD	3
