# Supplementary material for: Does a plant‐eating insect's diet govern the evolution of insecticide resistance? Comparative tests of the pre‐adaptation hypothesis
Source: Evol Appl. 2017 Dec 18;11(5):739–47. doi: 10.1111/eva.12579 (PMC5979754; doi:10.1111/eva.12579)
Supplement: Supplementary file 3 [file EVA-11-739-s003.tre]

(((((((((((((((((((((((((((((Euxoa_tessellata:9.493664,Euxoa_scandens:9.493664):0.727821,Euxoa_auxiliaris:10.221485):1.01332,(Euxoa_detersa:7.367704,Euxoa_messoria:7.367704):3.867101):0.178489,Euxoa_ochrogaster:11.413294):12.230374,((Peridroma_saucia:20.961738,Striacosta_albicosta:20.961738):0.918226,Actebia_fennica:21.879963):1.763704):0.812377,Feltia_jaculifera:24.456045):1.027575,((((Agrotis_orthogonia:14.118103,Agrotis_gladiaria:14.118103):2.715708,Agrotis_ipsilon:16.833811):5.931855,Agrotis_malefida:22.765667):1.438858,Agrotis_subterranea:24.204525):1.279095):5.061433,(Xestia_cnigrum:4.165366,Xestia_dolosa:4.165366):26.379687):4.271145,(((((Melanchra_picta:21.00924,Faronta_diffusa:21.00924):3.041272,Mamestra_configurata:24.050512):5.880437,Nephelodes_minians:29.930949):3.827227,((Egira_curialis:21.692887,Orthosia_hibisci:21.692887):6.663617,Mythimna_unipuncta:28.356504):5.401672):0.942843,Lacinipolia_renigera:34.701019):0.11518):2.714,(Hydraecia_immanis:37.338578,Proxenus_mindara:37.338578):0.191621):1.418399,((((((((Spodoptera_praefica:10.497029,Spodoptera_dolichos:10.497029):1.520074,Spodoptera_ornithogalli:12.017103):6.713025,Spodoptera_frugiperda:18.730128):1.750241,Spodoptera_eridania:20.48037):4.62963,Spodoptera_exigua:25.11):6.352788,(Amphipyra_pyramidoides:21.675484,Condica_sutor:21.675484):9.787304):5.675327,((Apamea_apamiformis:28.519632,Apamea_devastator:28.519632):0.352473,Papaipema_nebris:28.872104):8.26601):0.132082,((Amphipoea_interoceanica:29.095486,Macronoctua_onusta:29.095486):7.935814,Epiglaea_apiata:37.031301):0.238896):1.678401):0.827127,(Lithophane_antennata:25.316815,Xylena_nupera:25.316815):14.45891):6.387509,((Helicoverpa_armigera:7.073907,Helicoverpa_zea:7.073907):16.423613,Heliothis_virescens:23.49752):22.665714):8.245843,((((Autographa_ampla:17.426724,Autographa_californica:17.426724):0.212283,Anagrapha_falcifera:17.639007):11.581198,Chrysodeixis_includens:29.220205):8.225248,Trichoplusia_ni:37.445452):16.963625):5.980923,((Caenurgina_crassiuscula:16.256519,Caenurgina_erechtea:16.256519):40.836999,(Callopistria_floridensis:43.531136,Anticarsia_gemmatalis:43.531136):13.562382):3.296481):0.247965,((((Estigmene_acrea:6.658779,Hyphantria_cunea:6.658779):8.924166,Syntomeida_epilais:15.582946):5.817054,(Alabama_argillacea:13.44589,Hypena_scabra:13.44589):7.95411):34.469287,(((Orgyia_vetusta:8.551655,Orgyia_pseudotsugata:8.551655):13.05701,Orgyia_leucostigma:21.608665):27.154175,(Lymantria_dispar:37.518685,Euproctis_chrysorrhoea:37.518685):11.244155):7.106447):4.768678):13.105819,((Datana_integerrima:14.428854,Datana_ministra:14.428854):46.555008,Schizura_concinna:60.983861):12.759923):6.029011,(((((Ematurga_amitaria:42.828765,Cingilia_catenaria:42.828765):4.092803,Paleacrita_vernata:46.921568):9.065935,((Speranza_sulphurea:26.969729,Speranza_argillacearia:26.969729):21.926508,Operophtera_brumata:48.896237):7.091266):5.021352,Alsophila_pometaria:61.008855):4.832933,((((Manduca_quinquemaculata:10.377802,Manduca_sexta:10.377802):23.047091,Agrius_cingulata:33.424892):14.677738,Eumorpha_achemon:48.10263):17.542794,((Malacosoma_californicum:14.838761,Malacosoma_americanum:14.838761):6.392232,Malacosoma_disstria:21.230993):44.414431):0.196364):13.931007):9.381937,((((((((Pontia_protodice:17.514671,Ascia_monuste:17.514671):9.428833,Pieris_rapae:26.943504):24.056496,Colias_eurytheme:51.0):0.167164,Vanessa_cardui:51.167164):9.347513,Strymon_melinus:60.514677):12.248237,((Papilio_glaucus:16.727102,Papilio_troilus:16.727102):24.453853,(Papilio_cresphontes:36.498761,Papilio_zelicaon:36.498761):4.682194):31.581959):0.239016,Urbanus_proteus:73.00193):7.7272,Platyptilia_carduidactyla:80.72913):8.425603):7.846486,(((((((Hymenia_perspectalis:32.070775,Spoladea_recurvalis:32.070775):23.923272,Desmia_funeralis:55.994048):15.281462,((Diaphania_hyalinata:21.5928,Diaphania_nitidalis:21.5928):37.674745,Udea_rubigalis:59.267545):12.007965):10.467354,(((Loxostege_cereralis:39.350021,Loxostege_sticticalis:39.350021):8.115622,Fumibotys_fumalis:47.465643):17.387931,Ostrinia_nubilalis:64.853573):16.88929):7.953964,((((((Diatraea_grandiosella:27.879817,Diatraea_crambidoides:27.879817):6.353663,Diatraea_saccharalis:34.23348):20.981837,(Parapediasia_teterrellus:44.760991,Eoreuma_loftini:44.760991):10.454325):13.302757,Euzophera_semifuneralis:68.518074):1.785527,(Pediasia_trisecta:61.425529,Crambus_praefectellus:61.425529):8.878072):10.048297,Evergestis_pallidata:80.351898):9.34493):2.068371,(((Acrobasis_nuxvorella:45.733784,Acrobasis_vaccinii:45.733784):12.14547,Cadra_figulilella:57.879254):6.761135,((Elasmopalpus_lignosellus:37.844166,Homoeosoma_electellum:37.844166):0.342989,Ectomyelois_ceratoniae:38.187154):26.453234):27.12481):4.989252,Banisia_myrsusalis:96.754451):0.246767):8.377261,((((((((Cydia_caryana:23.404008,Cydia_nigricana:23.404008):18.876812,Cydia_pomonella:42.28082):6.033105,((Grapholita_prunivora:20.339903,Grapholita_packardi:20.339903):19.409024,Grapholita_molesta:39.748927):8.564998):11.864229,Cryptophlebia_illepida:60.178154):4.577286,((((Grapholita_interstinctana:29.174617,Spilonota_ocellana:29.174617):14.820123,Rhyacionia_buoliana:43.99474):10.570509,Olethreutes_permundana:54.565249):6.769567,(Rhopobota_naevana:51.915364,Proteoteras_aesculana:51.915364):9.419452):3.420624):6.894199,((((((Choristoneura_parallela:12.030738,Choristoneura_rosaceana:12.030738):24.899902,Argyrotaenia_velutinana:36.93064):3.008962,Clepsis_peritana:39.939602):4.137566,(Pandemis_pyrusana:39.630724,Archips_argyrospila:39.630724):4.446444):14.270737,(Amorbia_cuneana:58.138697,Sparganothis_sulfureana:58.138697):0.209207):7.815078,(Ancylis_comptana:58.058418,Platynota_idaeusalis:58.058418):8.104563):5.486657):19.177984,((Synanthedon_bibionipennis:37.49848,Synanthedon_tipuliformis:37.49848):33.85569,Vitacea_polistiformis:71.354169):19.473453):7.259509,Harrisina_americana:98.087132):7.291348):15.87479,Plutella_xylostella:121.253269):7.195971,(((Keiferia_lycopersicella:79.502548,Phthorimaea_operculella:79.502548):48.045005,(Anarsia_lineatella:109.044559,Pectinophora_gossypiella:109.044559):18.502994):0.486019,(Coleophora_laticornella:43.194271,Coleophora_serratella:43.194271):84.8393):0.415669):51.55076,((((Phyllonorycter_sorbi:32.121277,Phyllonorycter_blancardella:32.121277):5.678723,Phyllonorycter_mespilella:37.8):10.0,Phyllocnistis_citrella:47.8):131.708634,Thyridopteryx_ephemeraeformis:179.508634):0.491366):147.736478,(((((((((((((Rhagoletis_suavis:8.82113,Rhagoletis_completa:8.82113):9.551874,Rhagoletis_cingulata:18.373004):5.533807,Rhagoletis_fausta:23.906811):2.232335,(Rhagoletis_mendax:0.744316,Rhagoletis_pomonella:0.744316):25.39483):26.264552,((Anastrepha_ludens:10.59471,Anastrepha_suspensa:10.59471):41.159114,Strauzia_longipennis:51.753824):0.649874):4.663115,Euphranta_canadensis:57.066813):0.112241,Neotephritis_finalis:57.179055):7.853229,(Oscinella_frit:48.861182,Chamaepsila_rosae:48.861182):16.171102):3.606782,(((((Liriomyza_sativae:0.202572,Liriomyza_trifolii:0.202572):17.961013,Liriomyza_huidobrensis:18.163585):15.474155,Liriomyza_brassicae:33.63774):7.709043,Ophiomyia_simplex:41.346783):2.290957,Agromyza_frontella:43.63774):25.001326):9.161411,(Psilopa_leucostoma:62.589759,Hydrellia_griseola:62.589759):15.210718):1.098883,(((Delia_antiqua:0.248689,Delia_platura:0.248689):9.918454,Delia_radicum:10.167143):16.205402,Delia_florilega:26.372545):52.526816):156.508702,Eumerus_strigatus:235.408062):36.591938,((Dasineura_oxycoccana:63.955889,Mayetiola_destructor:63.955889):43.127199,Sitodiplosis_mosellana:107.083088):164.916912):55.736478):7.737842,((((((((((((((((Epitrix_tuberis:26.836308,Epitrix_subcrinita:26.836308):9.949312,Epitrix_cucumeris:36.78562):44.881135,Epitrix_hirtipennis:81.666755):21.859186,((Phyllotreta_striolata:43.185526,Phyllotreta_armoraciae:43.185526):7.709288,Phyllotreta_cruciferae:50.894814):52.631127):0.509328,Disonycha_xanthomelas:104.035269):5.135429,Systena_blanda:109.170698):7.626891,Chaetocnema_pulicaria:116.797589):5.083,Altica_chalybea:121.880589):0.186331,(((((Diabrotica_barberi:53.424852,Diabrotica_virgifera:53.424852):21.498188,(Diabrotica_undecimpunctata:47.738842,Diabrotica_balteata:47.738842):27.184197):5.112765,(Acalymma_trivittatum:8.711073,Acalymma_vittatum:8.711073):71.324731):8.993458,Cerotoma_trifurcata:89.029262):14.238562,Xanthogaleruca_luteola:103.267824):18.799096):4.864453,((Chrysomela_scripta:47.905095,Plagiodera_versicolora:47.905095):65.953561,Leptinotarsa_decemlineata:113.858656):13.072717):10.639127,(((Agroiconota_bivittata:37.634409,Deloyala_guttata:37.634409):48.919386,(Bromius_obscurus:75.002911,Paria_fragariae:75.002911):11.550884):33.712237,((Crioceris_asparagi:70.230262,Crioceris_duodecimpunctata:70.230262):38.683943,Oulema_melanopus:108.914205):11.351828):17.304467):13.652135,((((Bruchus_brachialis:27.574362,Bruchus_pisorum:27.574362):19.459579,Bruchus_rufimanus:47.033941):10.933023,Acanthoscelides_obtectus:57.966964):11.160347,(Callosobruchus_chinensis:31.66,Callosobruchus_maculatus:31.66):37.467311):82.095324):14.149614,((Languria_mozardi:164.764616,Epilachna_borealis:164.764616):0.326509,Byturus_unicolor:165.091125):0.281124):50.514957,(((((((((((Anthonomus_signatus:63.117949,Anthonomus_grandis:63.117949):67.528076,Anthonomus_eugenii:130.646025):0.266264,Curculio_caryae:130.912289):0.284802,(((Hypothenemus_obscurus:95.460024,Scolytus_rugulosus:95.460024):28.811885,Phloeotribus_liminaris:124.27191):0.141238,Sphenophorus_venatus:124.413147):6.783944):10.17064,(((Xylosandrus_compactus:92.185294,Xyleborus_dispar:92.185294):31.555823,Tychius_picirostris:123.741117):7.357165,Hylastinus_obscurus:131.098282):10.269449):5.862524,(Ceutorhynchus_assimilis:86.770713,Ceutorhynchus_rapae:86.770713):60.459542):8.872772,((Hypera_nigrirostris:34.462351,Hypera_meles:34.462351):29.810154,(Hypera_punctata:35.595314,Hypera_postica:35.595314):28.67719):91.830523):5.965295,((((((Otiorhynchus_ligustici:76.932898,Otiorhynchus_rugosostriatus:76.932898):38.295207,Otiorhynchus_sulcatus:115.228105):16.560501,Sciopithes_obscurus:131.788605):6.909224,(Otiorhynchus_singularis:118.501373,Otiorhynchus_ovatus:118.501373):20.196457):4.052656,((((Naupactus_leucoloma:0.476734,Naupactus_minor:0.476734):24.331852,Naupactus_peregrinus:24.808586):0.415934,Asynonychus_cervinus:25.224521):93.052978,Diaprepes_abbreviatus:118.277498):24.472988):16.48612,((Sitona_cylindricollis:96.361058,Sitona_lineatus:96.361058):38.884465,Sitona_hispidulus:135.245523):23.991083):2.831716):6.16141,Conotrachelus_nenuphar:168.229732):9.635798,Ampeloglypter_ampelopsis:177.86553):13.500208,(((Smicronyx_fulvus:34.746548,Smicronyx_sordidus:34.746548):130.311064,Lissorhoptrus_oryzophilus:165.057613):0.449349,Cylas_formicarius:165.506962):25.858777):24.521467):13.954904,(Epicauta_fabricii:88.619449,Epicauta_pensylvanica:88.619449):141.222661):15.374778,((((((Phyllophaga_anxia:57.19382,Phyllophaga_fusca:57.19382):41.183646,Phyllophaga_crinita:98.377466):8.727088,(Phyllophaga_rugosa:1.187707,Amphimallon_majalis:1.187707):105.916847):62.524858,Maladera_castanea:169.629413):24.86541,(((Anomala_orientalis:18.868862,Popillia_japonica:18.868862):137.634646,Exomala_orientalis:156.503507):23.40668,Pelidnota_punctata:179.910187):14.584635):23.753795,(((((Limonius_canus:61.129982,Limonius_agonus:61.129982):34.560839,Limonius_infuscatus:95.690821):25.445938,Limonius_californicus:121.13676):0.229207,Ctenicera_aeripennis:121.365967):77.671158,Ataenius_spretulus:199.037125):19.211493):26.968269):90.257433):3.420417,((((Neopareophora_litura:72.253562,Nematus_ribesii:72.253562):19.841053,Hoplocampa_testudinea:92.094615):43.818383,((Caliroa_cerasi:125.176998,Endelomyia_aethiops:125.176998):0.269717,Allantus_cinctus:125.446716):10.466282):151.820802,Cephus_pygmeus:287.7338):51.160937):9.470587,((((((((((((((((((((((Acyrthosiphon_kondoi:19.948001,Acyrthosiphon_pisum:19.948001):0.156784,(Uroleucon_ambrosiae:3.644218,Uroleucon_rudbeckiae:3.644218):16.460567):1.665367,Metopolophium_dirhodum:21.770152):2.138422,(((Macrosiphum_euphorbiae:10.140617,Macrosiphum_rosae:10.140617):5.447537,Illinoia_liriodendri:15.588153):1.958733,Aulacorthum_solani:17.546886):6.361687):2.392707,Nasonovia_ribisnigri:26.30128):0.475306,(((Amphorophora_agathonica:14.015188,Amphorophora_sensoriata:14.015188):7.150141,Cryptomyzus_ribis:21.165329):2.593075,Uroleucon_pseudambrosiae:23.758403):3.018183):3.302987,(Sitobion_avenae:24.809397,Nearctaphis_bakeri:24.809397):5.270177):4.968989,((((((Dysaphis_crataegi:0.360179,Dysaphis_apiifolia:0.360179):0.572797,Dysaphis_tulipae:0.932976):7.216686,Dysaphis_foeniculus:8.149662):14.851864,Dysaphis_plantaginea:23.001526):4.207635,(Myzus_cerasi:27.031599,Myzus_persicae:27.031599):0.177562):2.776874,Brachycaudus_persicae:29.986035):5.062527):3.487882,Phorodon_humuli:38.536445):1.978624,((((Hyadaphis_coriandri:16.851851,Hyadaphis_foeniculi:16.851851):9.291868,Lipaphis_erysimi:26.143719):2.214265,(Brachycorynella_asparagi:15.670684,Brevicoryne_brassicae:15.670684):12.6873):0.780288,Diuraphis_noxia:29.138272):11.376796):5.282314,Chaetosiphon_fragaefolii:45.797382):3.23628,(Capitophorus_elaeagni:40.381336,Cavariella_aegopodii:40.381336):8.652327):6.223898,(((((((Aphis_gossypii:11.597823,Aphis_glycines:11.597823):9.439345,Aphis_forbesi:21.037168):4.919699,(Aphis_nasturtii:23.642401,Aphis_rubicola:23.642401):2.314465):10.833276,(Aphis_aurantii:34.863692,Aphis_citricidus:34.863692):1.926452):2.309857,(((Aphis_fabae:29.137898,Aphis_spiraecola:29.137898):1.790991,Aphis_craccivora:30.928889):7.757892,(Aphis_illinoisensis:38.355131,Aphis_pomi:38.355131):0.331649):0.413219):2.167018,Protaphis_middletonii:41.267018):10.292887,(((((Rhopalosiphum_oxyacanthae:9.933771,Rhopalosiphum_padi:9.933771):5.682021,Rhopalosiphum_maidis:15.615792):10.086435,Rhopalosiphum_rufiabdominalis:25.702226):5.018755,Schizaphis_graminum:30.720981):12.651968,(Hyalopterus_pruni:39.012924,Hysteroneura_setariae:39.012924):4.360025):8.186956):3.697655):9.865957,Sipha_flava:65.123518):3.908853,(((Therioaphis_trifolii:21.377216,Monellia_caryella:21.377216):3.559684,(Chromaphis_juglandicola:9.283459,Panaphis_juglandis:9.283459):15.653442):2.9931,Myzocallis_coryli:27.93):41.102371):2.974934,Mindarus_abietinus:72.007305):7.550739,((((Pemphigus_bursarius:37.571982,Pemphigus_populivenae:37.571982):13.08953,Prociphilus_tessellatus:50.661512):6.129738,Prociphilus_erigeronensis:56.791249):22.496916,Eriosoma_americanum:79.288165):0.269879):35.604946,((((Adelges_tsugae:65.073716,Adelges_piceae:65.073716):8.512655,Adelges_abietis:73.586371):16.666119,Pineus_strobi:90.25249):14.897648,((Phylloxera_caryaecaulis:104.604165,Phylloxera_notabilis:104.604165):0.246312,Daktulosphaira_vitifoliae:104.850477):0.299661):10.012852):134.872678,((((((((((((Hemiberlesia_lataniae:3.586442,Hemiberlesia_rapax:3.586442):1.610285,Aonidiella_aurantii:5.196728):1.12165,(Chrysomphalus_aonidum:1.564622,Chrysomphalus_dictyospermi:1.564622):4.753756):3.366805,Diaspidiotus_juglansregiae:9.685183):3.377001,(Melanaspis_obscura:6.84577,Melanaspis_tenebricosa:6.84577):6.216414):2.873099,Aspidiotus_nerii:15.935283):14.550118,(((Lepidosaphes_ulmi:7.113119,Lepidosaphes_beckii:7.113119):3.149816,Lepidosaphes_gloverii:10.262935):13.750145,Ischnaspis_longirostris:24.01308):6.47232):3.290959,Epidiaspis_leperii:33.776359):4.634104,((Pseudaulacaspis_cockerelli:14.060048,Pseudaulacaspis_pentagona:14.060048):9.324528,Fiorinia_theae:23.384576):15.025887):4.144357,((Unaspis_citri:42.402975,Unaspis_euonymi:42.402975):0.080875,(Aulacaspis_rosae:24.464386,Chionaspis_pinifoliae:24.464386):18.019464):0.07097):53.129562,(((((Coccus_pseudomagnoliarum:31.208005,Coccus_hesperidum:31.208005):6.686312,(Coccus_longulus:32.990787,Coccus_viridis:32.990787):4.90353):0.084257,(Pulvinaria_psidii:35.369178,Saissetia_coffeae:35.369178):2.609396):9.132865,Protopulvinaria_pyriformis:47.111439):33.774738,Parasaissetia_nigra:80.886177):14.798205):77.951295,((((((Pseudococcus_calceolariae:27.86436,Pseudococcus_longispinus:27.86436):0.5822,Pseudococcus_maritimus:28.44656):0.193259,Ferrisia_virgata:28.639819):13.335572,Saccharicoccus_sacchari:41.975391):0.354596,(Planococcus_citri:0.756417,Planococcus_ficus:0.756417):41.57357):95.519413,Phenacoccus_madeirensis:137.8494):35.786277):76.399992):44.614368,((((Aleurothrixus_floccosus:63.366894,Bemisia_tabaci:63.366894):34.282398,Dialeurodes_citri:97.649293):26.740707,(Trialeurodes_vaporariorum:113.002106,Trialeurodes_variabilis:113.002106):11.387894):146.467623,((Cacopsylla_pyricola:230.162107,Diaphorina_citri:230.162107):40.600077,Bactericera_cockerelli:270.762184):0.095438):23.792413):17.349964,((((((((((((Thyanta_custator:25.730562,Thyanta_pallidovirens:25.730562):52.545707,(Chlorochroa_ligata:28.434769,Chlorochroa_uhleri:28.434769):49.8415):21.570429,Acrosternum_hilare:99.846698):12.81377,Nezara_viridula:112.660468):12.016988,((Euschistus_variolarius:22.288993,Euschistus_servus:22.288993):30.663947,(Euschistus_conspersus:40.439201,Euschistus_tristigmus:40.439201):12.513738):71.724517):8.07883,Oebalus_pugnax:132.756286):12.379146,Murgantia_histrionica:145.135432):30.988448,((Nysius_raphanus:42.074706,Nysius_ericae:42.074706):110.228358,Blissus_leucopterus:152.303063):23.820816):4.639991,((((Leptoglossus_phyllopus:45.013218,Leptoglossus_zonatus:45.013218):71.81344,Leptoglossus_gonagra:116.826658):1.883419,(Anasa_armigera:77.445969,Anasa_tristis:77.445969):41.264108):0.22548,Dysdercus_suturellus:118.935557):61.828314):21.505304,(((((((((Lygus_lineolaris:10.25944,Lygus_hesperus:10.25944):2.52007,Lygus_elisus:12.779511):59.454335,Poecilocapsus_lineatus:72.233846):23.39235,Lygocoris_communis:95.626196):6.294231,((Adelphocoris_lineolatus:25.756339,Adelphocoris_rapidus:25.756339):61.658915,Neurocolpus_longirostris:87.415254):14.505173):20.07647,Leptopterna_dolabrata:121.996897):0.244447,((Pygovepres_vaccinicola:95.956575,Campylomma_verbasci:95.956575):13.639652,(Amblytylus_nasutus:84.465622,Pseudatomoscelis_seriatus:84.465622):25.130605):12.645117):22.458088,Microtechnites_bractatus:144.699432):28.50202,Pseudacysta_perseae:173.201452):29.067723):92.743902,Peregrinus_maidis:295.013077):6.474126,((((((((((((Draeculacephala_mollipes:33.791638,Draeculacephala_antica:33.791638):6.349987,Draeculacephala_portola:40.141625):17.367092,Draeculacephala_noveboracensis:57.508717):23.253404,Draeculacephala_minerva:80.76212):35.730625,Tylozygus_bifidus:116.492745):23.571195,((Cuerna_costalis:121.53595,Homalodisca_vitripennis:121.53595):18.211148,Paraulacizes_irrorata:139.747099):0.316841):0.307857,Oncometopia_orbona:140.371797):50.053291,(((((Erasmoneura_variabilis:68.092018,Erasmoneura_vulnerata:68.092018):0.274485,Erythroneura_tricincta:68.366504):10.034641,Erythroneura_vitifex:78.401145):67.065373,Empoasca_fabae:145.466518):34.937219,(Edwardsiana_rosae:89.176104,Zonocyba_pomaria:89.176104):91.227634):10.02135):10.19186,(((((Latalus_sayii:124.85066,Circulifer_tenellus:124.85066):33.099453,(Scaphytopius_acutus:150.517474,Macrosteles_quadrilineatus:150.517474):7.432639):0.300373,Dalbulus_maidis:158.250485):9.326774,(Graminella_nigrifrons:131.76214,Endria_inimica:131.76214):35.815119):20.472151,Paraphlepsius_irroratus:188.04941):12.567538):7.73111,((Glossonotus_crataegi:132.439124,Spissistilus_festinus:132.439124):23.096749,Enchenopa_binotata:155.535873):52.812185):44.958021,(Clastoptera_obtusa:138.889617,Philaenus_spumarius:138.889617):114.416463):13.022697,Magicicada_septendecim:266.328777):35.158426):10.512797):7.158107,(((((((((Thrips_palmi:26.292997,Thrips_simplex:26.292997):9.817679,Thrips_tabaci:36.110675):18.253679,Thrips_nigropilosus:54.364354):0.086245,Anaphothrips_obscurus:54.450599):47.506541,(Scirtothrips_citri:78.982854,Taeniothrips_inconsequens:78.982854):22.974287):17.102044,((((Frankliniella_occidentalis:22.824902,Frankliniella_exigua:22.824902):41.130922,Frankliniella_tritici:63.955824):14.408815,Frankliniella_fusca:78.364639):13.808498,Frankliniella_bispinosa:92.173137):26.886048):54.616879,Heliothrips_haemorrhoidalis:173.676064):3.36433,(Caliothrips_fasciatus:140.220486,Selenothrips_rubrocinctus:140.220486):36.819908):111.465166,Gynaikothrips_ficorum:288.50556):30.652547):29.207217):9.434677,(((((((Melanoplus_sanguinipes:10.179618,Melanoplus_dawsoni:10.179618):10.631934,(Melanoplus_bivittatus:2.185452,Melanoplus_differentialis:2.185452):18.6261):7.238017,(Melanoplus_femurrubrum:21.355869,Melanoplus_packardii:21.355869):6.693699):48.552365,(Schistocerca_americana:27.241664,Schistocerca_gregaria:27.241664):49.36027):17.798066,((Camnula_pellucida:61.721575,Dissosteira_carolina:61.721575):23.806478,Aulocara_elliotti:85.528053):8.871947):38.707437,Romalea_microptera:133.107437):154.765583,((Anabrus_simplex:148.780176,Scudderia_furcata:148.780176):115.83406,(Gryllus_pennsylvanicus:190.073707,Oecanthus_nigricornis:190.073707):74.540529):23.258784):69.92698);
