# Supplementary material for: Does a plant‐eating insect's diet govern the evolution of insecticide resistance? Comparative tests of the pre‐adaptation hypothesis
Source: Evol Appl. 2017 Dec 18;11(5):739–47. doi: 10.1111/eva.12579 (PMC5979754; doi:10.1111/eva.12579)
Supplement: Supplementary file 4 [file EVA-11-739-s004.R]

rm(list = ls()) 

library(MCMCglmm)
library(ape)

#TAXONOMY ############################################################################
#MODEL ###############################################################################

##get data
d<-read.csv('Hardy_etal_2017_S2_CompData.csv')
d <- na.omit(d)
dunk <- d

##standardize variables
dunk$host_count <- (dunk$host_count - mean(dunk$host_count))/sd(dunk$host_count)
dunk$gpy <- (dunk$gpy - mean(dunk$gpy))/sd(dunk$gpy)
dunk$docs <- (dunk$docs - mean(dunk$docs))/sd(dunk$docs)


prior1<-list(R=list(V=1,nu=0.002),G=list(G1=list(V=1,nu=0.002),G2=list(V=1,nu=0.002),G3=list(V=1,nu=0.002)))


m.poiss.taxonomy <- MCMCglmm(poison_count ~ host_count + poly(gpy, 2, raw=FALSE) + docs + ploidy, random=~ORDER+FAMILY+GENUS, data=dunk,prior=prior1,family="poisson", nitt=10000000, thin=100, burnin=1000000)


#PHOLOGENY ############################################################################
#MODEL ###############################################################################


##get data
d<-read.csv('Hardy_etal_2017_S2_CompData.csv')
d <- na.omit(d)
dunk <- d

##get tree
tree<- read.tree("Hardy_etal_2017_S3_PestInsects.tre")
tree1<-drop.tip(tree,tree$tip.label[which(tree$tip.label%in%d$animal==FALSE)])
check.species<-function(x) {any(x==tree1$tip.label)}
dunk <- d[sapply(d[,"animal"],check.species),]
INtree <- inverseA(tree1,nodes="TIPS")

##standardize variables
dunk$host_count <- (dunk$host_count - mean(dunk$host_count))/sd(dunk$host_count)
dunk$gpy <- (dunk$gpy - mean(dunk$gpy))/sd(dunk$gpy)
dunk$docs <- (dunk$docs - mean(dunk$docs))/sd(dunk$docs)


prior2<-list(R=list(V=1,nu=0.002),G=list(G1=list(V=1,nu=0.002)))


m.poiss.phylo <-MCMCglmm(poison_count ~ host_count +  poly(gpy, 2, raw=FALSE) + docs + ploidy, random=~animal, data=dunk, ginverse=list(animal=INtree$Ainv),prior=prior2,family="poisson", nitt=10000000, thin=100, burnin=5000000)

#COMMON HOST PLA T########################################################################
#MODEL SPECIFICATION ###################################################################

num_iterations <- 10000000

prior3 <- list(R=list(V=1, nu=0.002),
              G=list(G1=list(V=1,nu=2)))

m1 <- MCMCglmm(poisons ~ Host + num_host_fams - 1, 
               random=~Insect,
               ginverse=list(Insect=insectAinv), prior=prior3,
               data = insect_df, family="poisson", nitt=num_iterations,
               thin=num_iterations/10000,burnin=num_iterations/10) 
