# Supplementary material for: Does a plant‐eating insect's diet govern the evolution of insecticide resistance? Comparative tests of the pre‐adaptation hypothesis
Source: Evol Appl. 2017 Dec 18;11(5):739–47. doi: 10.1111/eva.12579 (PMC5979754; doi:10.1111/eva.12579)
Supplement: Supplementary file 5 [file EVA-11-739-s005.csv]

Crop	herb vs. woody	crop value	lbs/acre	crop value	apps/year
alfalfa	herb	798	0.4	798	1.11
almonds	woody	5573	16.18	5573	2.37
avocados	woody	30557	46.89	30557	5.54
broccoli	herb	5418	0.85	5418	2.33
carrots	herb	8246	0.14	8246	0.49
celery	herb	12742	2.41	12742	7.89
cotton	herb	2432	1.66	2432	3.68
garlic	herb	8852	0.3	8852	0.58
grapes	woody	5589	3.49	5589	1.49
lemons	woody	9683	33.17	9683	1.32
lettuce	herb	7251	1.28	7251	6.39
onions	herb	4112	4.74	4112	2.82
oranges	woody	4320	21.27	4320	2.61
peaches	woody	7036	0.97	7036	2.84
peppers	herb	12052	0.93	12052	3.64
pistachios	woody	6253	7.76	6253	3.62
rice	herb	1386	0.63	1386	0.78
strawberries	herb	50367	6.81	50367	9.78
tangerines	woody	9256	12.61	9256	4.15
tomatoes	herb	4047	1.46	4047	2.16
walnuts	woody	5563	5.61	5563	1.88
wheat	herb	757	0.08	757	0.13
				SD	N
Mean apps/year		herb	3.2138461538	3.051378209	13
		woody	2.8688888889	1.3663495567	9
